# Supplementary material for: De novo variant in RING finger protein 213 causes systemic vasculopathy
Source: JCI Insight. 2025 Jun 9;10(11):e190094. doi: 10.1172/jci.insight.190094 (PMC12220945; doi:10.1172/jci.insight.190094)
Supplement: Supplemental tables 1-12 [file jciinsight-10-190094-s073.xlsx]

## Sheet: Table S1
Table S1. E Expression of genes characterizing lung-specific cells
	Markers	log2fc (Homo_KI/Control)	Qvalue(Homo_KI/Control)	Pvalue(Homo_KI/Control)
Epothelium
Club	Scgb3a2	1.21306	1.86348e-05	1.52066e-06
	Cyp2f2	1.87124	8.93289e-42	1.20322e-44
	Cckar	0.0460269	0.831315	0.673058
Ciliated	Foxj1	0.540355	1.12592e-05	8.6065e-07
	Ccdc78	1.10343	0.0017558	0.000250687
	Fam183b	0.922698	0.0486113	0.0132264
Basal	Krt5	-0.697446	0.8493	0.695245
	Trp63	-0.582611	0.424329	0.230615
	Dapl1	-1.71709	0.507548	0.299949
Goblet	Tff2	0.963869	0.893412	0.758901
	Muc5b	0.866293	0.323393	0.157657
	Spdef	-0.290399	0.617829	0.407652
Neuroendocrine	Chga	-1.25272	0.548933	0.338116
	Calca	0.131766	0.904199	0.798838
	Ascl1	-0.774876	0.0371757	0.00943684
AlveolarEpithelialType1	Ager	2.10345	2.78387e-23	2.29671e-25
	Clib5	#N/A	#N/A	#N/A
	pdpn	0.601601	4.57799e-07	2.58215e-08
AlveolarEpithelialType2	Sftpc	1.36098	6.63775e-08	3.28199e-09
	Muc1	1.39278	5.33345e-17	8.32136e-19
	Etv5	-0.0558306	0.825223	0.663966
Endothelium
Artery	Dkk2	0.505728	0.169394	0.0656253
	Gja5	0.999248	3.48635e-11	1.06246e-12
	Bmx	0.845851	0.0174043	0.0037694
Vein	Slc6a2	-0.321009	0.557791	0.346827
	Amigo2	0.484692	0.0207225	0.00463691
	Vegfc	0.422454	0.0677182	0.0200144
CapillaryAerocyte	Ednrb	-0.226492	0.215806	0.0908133
	Car4	4.54505	4.94949e-34	1.55557e-36
	Prx	1.06741	1.3983e-10	4.50456e-12
Capillary	Pvalp	#N/A	#N/A	#N/A
	Pgihbp1	#N/A	#N/A	#N/A
	Cd93	0.442832	0.0488436	0.0133225
Lymphatic	Prox1	0.306259	0.421716	0.228538
	Pdpn	0.601601	4.57799e-07	2.58215e-08
	Mmrn1	-0.326433	0.15692	0.059336
Stroma
SmoothMuscle	Acta2	-0.454076	0.0386542	0.00991195
	Cnn1	-0.600258	0.0204215	0.00455353
	Tagln	0.0448183	0.904199	0.820443
Myofibroblast	Wif1	0.847523	1.28848e-08	5.5609e-10
	Fgf18	0.0201333	0.961571	0.915214
	Aspn	0.402509	0.135785	0.0491837
AdventitialFibroblast	Serpinf1	0.40432	0.0958263	0.0311659
	Pi16	0.490938	0.16856	0.0652462
	Entpd2	-0.152113	0.812328	0.64591
AlveolarFibroblast	Fgfr4	0.55736	2.6001e-06	1.71463e-07
	Slc7a10	2.38324	2.73286e-25	1.84052e-27
	Slc38a5	0.0611774	0.82099	0.658248
Pericyte	Trpc6	1.11532	2.30028e-07	1.23289e-08
	Higd1b	1.47758	2.68354e-08	1.21842e-09
	Vtn	1.6688	0.00032544	3.64562e-05
Mesothelial	Msln	2.71356	1.04227e-30	4.67964e-33
	Wt1	-0.531269	0.38732	0.202718
	Upk3b	0.409929	0.325988	0.159335
Immune
B	Cd79a	2.07584	0.00580905	0.00101132
	Cd19	2.61803	0.00862386	0.00160009
	Ms4a1	4.51213	0.0366818	0.00929088
Zbtb32+B	Cd79a	2.07584	0.00580905	0.00101132
	Cd19	2.61803	0.00862386	0.00160009
	Ms4a1	4.51213	0.0366818	0.00929088
Plasma	Cd79a	2.07584	0.00580905	0.00101132
	Cd27	1.65806	0.175239	0.0686773
	Slamf7	1.61617	0.196889	0.0803779
CD8+T	Cd3e	0.067406	0.991066	0.984788
	Lck	-0.660031	0.0628335	0.0181645
	Cd8a	0.067406	0.991066	0.984788
CD4+T	Cd3e	0.067406	0.991066	0.984788
	Lck	-0.660031	0.0628335	0.0181645
	Cd4	-0.231738	0.933688	0.872544
RegulatoryT	Cd3e	0.067406	0.991066	0.984788
	Lck	-0.660031	0.0628335	0.0181645
	Ctla4	N/A	N/A	N/A
Ly6g5b+T	Cd3e	0.067406	0.991066	0.984788
	Lck	-0.660031	0.0628335	0.0181645
Alox5+Lymphocyte	Cd3e	0.067406	0.991066	0.984788
	Lck	-0.660031	0.0628335	0.0181645
NaturalKillerT	Cd3e	0.067406	0.991066	0.984788
	Nkg7	0.26816	0.906457	0.830707
	Cxcr6	0.651531	0.825549	0.664961
NaturalKiller	Klrb1a	1.02918	0.904199	0.800871
	Tyrobp	0.569456	0.0399051	0.0103089
	Gzma	-0.236556	0.851463	0.698163
ProliferatingNK/T	Mki67	-1.28542	5.61043e-13	1.41064e-14
	Top2a	-1.43077	6.33345e-25	4.44316e-27
	Cdk1	-1.59528	1.63639e-16	2.75518e-18
Neutrophil	Retnlg	-0.848879	0.363357	0.185084
	S100a8	-0.743174	0.0776347	0.0238717
	S100a9	-0.596507	0.259716	0.116783
Basophil	Cpa3	0.211136	0.755753	0.55988
	Ms4a2	0.671851	0.821277	0.658706
	Mcpt8	-0.559907	0.774344	0.586516
AlveolarMacrophage	Marco	1.95884	0.0157063	0.00333643
	Msr1	0.56051	0.0912602	0.0292813
	Mrc1	0.54031	0.00347853	0.000551707
ProliferatingAlveolarMacrophage	Mki67	-1.28542	5.61043e-13	1.41064e-14
	Top2a	-1.43077	6.33345e-25	4.44316e-27
	Cdk1	-1.59528	1.63639e-16	2.75518e-18
PlasmacytoidDendritic	Siglech	0.467289	0.84612	0.691266
	Cd300c	1.02918	0.904199	0.800871
	Klk1	1.90199	0.806124	0.637778
MyeloidDendriticType1	MHCII (H2-Ab1)	2.1659	5.23722e-16	9.40571e-18
	Cd24a	-0.451319	0.00580905	0.00101126
	Clec9a	0.712287	0.360667	0.18335
MyeloidDendriticType2	MHCII (H2-Ab1)	2.1659	5.23722e-16	9.40571e-18
	Sirpa	0.485331	0.00024297	2.60998e-05
	Itgam	0.247398	0.617829	0.407702
Ccr7+Dendritic	MHCII (H2-Ab1)	2.1659	5.23722e-16	9.40571e-18
	Ccr7	2.39057	0.244105	0.107585
InterstitialMacrophage	MHCII (H2-Ab1)	2.1659	5.23722e-16	9.40571e-18
	C1qa	0.0589086	0.904199	0.826488
	Trem2	0.0771965	0.904199	0.784665
ClassicalMonocyte	Cd14	0.786625	0.0386317	0.00990183
	F13a1	-0.573867	0.0016199	0.000228193
	Ly6c2	1.39949	5.04369e-06	3.55816e-07
NonclassicalMonocyte	Adgre4	0.344771	0.774056	0.586127
	Itgax	2.37451	3.01714e-06	2.03028e-07
	Treml4	2.04071	0.0257862	0.00604729
IntermediateMonocyte	Cd14	0.786625	0.0386317	0.00990183
	Itgax	2.37451	3.01714e-06	2.03028e-07
	Treml4	2.04071	0.0257862	0.00604729
Abbreviations; N/A, Not available

## Sheet: Table S2
Table S2. Expressions of genes characterizing lung-specific GO
GO ID GO Term	GeneSymbol	log2(Homo_KI/Control)	Qvalue(Homo_KI/Control)
GO:0060510 typeII pneumocyte differentiation	Fgf10	-0.0894093	0.71314
	Gata6	0.0647493	0.743459
	Igf1	-0.468707	0.00195642
	Nfib	-0.176626	0.138793
	Nkx2-1	0.0942415	0.663057
	Aimp2	-0.626249	0.0106299
	Fndc3b	0.143663	0.562108
GO:0060509 type I pneumocyte differentiation	Creb1	-0.0851484	0.643188
	Igf1	-0.468707	0.00195642
	Klf2	0.391298	0.194252
	Nfib	-0.176626	0.138793
	Ncor2	0.397312	0.166135
	Thra	0.141199	0.283017
	Thrb	0.301741	0.492396
GO:0097233 alveolar lamellar body membrane	Lamp3	2.13111	1.5931e-22
	Abca3	1.48052	5.38535e-10
GO:0097208 alveolar lamellar body	Ctsh	0.754123	0.000786302
	Napsa	1.63023	5.52388e-13
	Lamp1	0.396503	0.0035502
	Rab7	0.298355	0.00685911
	Sftpb	1.96032	8.14697e-36
	Sftpc	1.36098	6.63775e-08
	Abca3	1.48052	5.38535e-10
	Rab14	0.0737062	0.628355
GO:0060435 bronchiole development	Mmp12	3.14173	0.000114362
GO:0060840 artery development	Acvr2b	-0.0497502	0.904416
	Acvrl1	0.434205	0.000918013
	Bmpr2	0.184941	0.116939
	Gli3	-0.668648	0.00302556
	Hey1	0.146343	0.754946
	Hey2	0.0173951	0.971942
	Hoxa1	0.412013	0.418138
	Slc2a10	-0.195962	0.44923
	Shh	0.0521024	0.825423
	Luzp1	0.19393	0.443532
	Efemp2	-0.285996	0.0468667

## Sheet: Table S3
Table S3. Gene list analyszed by RNA-sequence, normlized value
Gene_symbol	WT_1	WT_2	WT_3	Het_KI 1	Het_KI 2	Het_KI 3	Homo KI_1	Homo KI_2	Homo KI_3	diffexp_log2fc_ Control-vs-Het_KI	diffexp_deseq2_qvalue_ Control-vs-Het_KI	diffexp_deseq2_pvalue_ Control-vs-Het_KI	diffexp_log2fc_ Control-vs-Homo_KI	diffexp_deseq2_qvalue_ Control-vs-Homo_KI	diffexp_deseq2_pvalue_ Control-vs-Homo_KI	diffexp_log2fc_ Het_KI-vs-Homo_KI	diffexp_deseq2_qvalue_ Het_KI-vs-Homo_KI	diffexp_deseq2_pvalue_ Het_KI-vs-Homo_KI
Hmbox1	1747.9	3296.07	3182.01	4707.42	3904.15	4103.86	3232.26	3369.93	3650.98	0.630323	0.0152159	0.00554435	0.320471	0.317761	0.153459	-0.312071	0.000421677	4.29567e-05
Eif2ak3	432.38	607.384	635.207	692.762	580.164	625.043	592.935	616.706	569.365	0.182267	0.450281	0.30988	0.0898741	0.786535	0.604395	-0.0952566	0.595599	0.329275
Asb13	291.156	283.446	299.682	392.11	436.683	394.162	361.842	350.265	297.4	0.486701	0.00135599	0.000371291	0.211065	0.315483	0.151952	-0.279217	0.0713882	0.0178982
Gm10015	1.93459	3.59931	2.98687	3.1537	3.11916	5.20003	0	1.99581	4.89146	0.556325	0.770588	0.641439	-0.198454	0.946657	0.893003	-0.756204	0.814808	0.579731
Bbs1	372.408	551.595	477.899	383.7	360.783	404.562	374.005	394.173	426.535	-0.285308	0.194943	0.108097	-0.227917	0.38203	0.198605	0.05485	0.843499	0.6251
Klhl8	234.085	219.558	223.02	216.554	226.659	210.081	228.052	259.456	262.182	-0.0483427	0.858115	0.750515	0.151987	0.523376	0.314221	0.197154	0.352225	0.149582
Dhx8	979.869	1155.38	1226.61	996.569	967.98	945.365	999.374	1060.77	1073.19	-0.206182	0.203999	0.113939	-0.0982227	0.659822	0.451929	0.105129	0.399081	0.177711
Trim62	276.646	249.253	332.538	228.118	230.818	225.681	193.591	222.533	226.964	-0.323247	0.113137	0.0564612	-0.412015	0.0644179	0.018778	-0.0915943	0.765084	0.512177
Ccdc22	502.993	434.617	428.118	314.319	364.942	372.322	377.046	345.276	355.12	-0.374704	0.0295468	0.0118399	-0.338136	0.0503454	0.0138366	0.032983	0.921645	0.77919
Lrrc32	168.309	269.049	268.818	364.778	381.577	448.242	291.907	301.368	299.357	0.760253	0.0012532	0.000339782	0.340662	0.230217	0.0993585	-0.422258	0.0033574	0.000463135
Myo18b	9.67294	23.3955	18.9168	35.7419	16.6355	40.5602	13.1763	35.9246	21.5224	0.837003	0.169362	0.0913369	0.442246	0.609543	0.397616	-0.397686	0.631984	0.363843
Atad3a	798.018	782.851	877.144	462.542	438.762	471.122	570.637	625.687	543.93	-0.838383	1.07927e-10	9.09847e-12	-0.494515	0.000622185	7.55296e-05	0.340506	0.00487834	0.000716525
F830045P16Rik	0	0	0.995623	0	0	0	0	0	0.978291	-0.829165	0.892349	0.838976	0.0674061	0.991066	0.984747	0.893256	0.921645	0.82672
Mtnr1a	0	1.79966	0	1.05123	0	0	0	0.997907	0	-0.697209	0.892349	0.827287	-0.764236	0.904199	0.809368	-0.0685129	0.991108	0.983755
Cnn2	9747.42	7594.55	6923.56	10734.1	12344.6	11418.2	11681.3	10856.2	10493.2	0.509806	0.00318503	0.000954905	0.449146	0.0132393	0.0027128	-0.0645404	0.58332	0.317407
Tmem126a	452.694	292.444	267.823	201.837	228.738	197.601	223.998	224.529	212.289	-0.686937	0.00727507	0.00239954	-0.611691	0.0228773	0.00521667	0.0710386	0.837568	0.61501
Nmnat1	145.094	138.574	128.435	151.378	119.568	120.641	138.858	127.732	136.961	-0.0759167	0.817883	0.700193	-0.03046	0.928218	0.864715	0.0421941	0.921645	0.814345
Mageb1	0.967294	0	0	0	0	0	0	0	0	NA	NA	NA	NA	NA	NA	NA	NA	NA
Kit	2381.48	2635.6	2324.78	3013.88	2821.8	2697.77	2244.03	2539.67	2571.93	0.218993	0.098646	0.0480767	0.00619573	0.985897	0.95707	-0.21587	0.0157994	0.00285769
Raet1d	61.9068	61.1884	70.6892	14.7173	12.4766	16.6401	24.3255	29.9372	25.4356	-2.19043	5.58646e-09	5.81819e-10	-1.31105	0.000122	1.22082e-05	0.875916	0.152873	0.0479742
Gm40460	0	0	0	1.05123	0	0	0	0.997907	0	1.09439	0.869153	0.788544	1.02918	0.904199	0.800871	-0.0685129	0.991108	0.983755
Dstyk	516.535	873.734	854.244	1209.97	893.12	1012.97	744.97	813.294	926.442	0.475198	0.0660642	0.0300571	0.149428	0.687219	0.481994	-0.327889	0.0153325	0.00275772
Prkg2	125.748	142.173	91.5973	409.981	509.463	541.843	239.201	191.598	217.181	2.02322	3.18555e-21	1.03644e-22	0.851522	0.000526671	6.27422e-05	-1.17531	2.43252e-16	2.62429e-18
Gbp5	6.77106	9.89812	7.96498	32.5882	62.3832	44.7202	35.4747	17.9623	17.6092	2.50179	5.51315e-07	7.59415e-08	1.52676	0.0202737	0.00450576	-0.979927	0.0432353	0.00959597
Lrrc47	1285.53	1065.4	1181.8	981.851	1040.76	1074.33	1169.65	1121.65	1099.6	-0.187527	0.229783	0.131873	-0.055075	0.811483	0.644591	0.128831	0.255036	0.0956023
Trim27	1842.7	1437.03	1602.95	1032.31	1076.11	1031.69	1191.95	1226.43	1204.28	-0.635013	9.80064e-06	1.68421e-06	-0.42732	0.0051989	0.000889339	0.204122	0.0275074	0.00562605
Sec61b	1562.18	816.145	985.667	824.166	738.201	799.764	941.601	1003.89	680.891	-0.507597	0.0583052	0.0259098	-0.352239	0.318605	0.15401	0.150437	0.427259	0.196068
Akap5	2011	3049.52	2048	9180.42	8237.7	8245.16	6541.54	7144.01	6937.06	1.85413	1.67153e-23	4.52269e-25	1.53984	2.25417e-16	3.85858e-18	-0.317262	6.11468e-06	3.79999e-07
Tac4	0	0	0.995623	0	1.03972	1.04001	1.01356	0	1.95658	1.02517	0.821013	0.704962	1.54165	0.732157	0.531896	0.515248	0.921645	0.810934
Bmper	917.962	1033	946.837	898.804	1021.01	1115.93	1013.56	1012.88	917.637	0.069149	0.741861	0.603349	0.0260647	0.904199	0.823096	-0.0464236	0.832965	0.610039
Psors1c2	18.3786	20.6961	16.9256	6.3074	9.35748	7.28004	11.1492	9.97907	15.6527	-1.28608	0.0391654	0.0164167	-0.603001	0.388985	0.204067	0.68022	0.531184	0.273188
4933427D14Rik	591.984	548.896	520.711	408.93	397.173	462.802	467.253	484.983	497.95	-0.38682	0.0128648	0.00457763	-0.192515	0.261216	0.117619	0.190969	0.208028	0.0723894
Gp5	27.0842	27.8947	22.8993	21.0247	23.9136	23.9201	14.1899	19.9581	24.4573	-0.176736	0.769865	0.640493	-0.406072	0.523376	0.314212	-0.232554	0.818557	0.585229
Crls1	417.871	332.037	359.42	290.14	270.327	261.041	323.327	312.345	289.574	-0.4308	0.0159118	0.0058326	-0.257561	0.213005	0.0892642	0.169507	0.389834	0.172167
Itgav	1409.35	1658.38	1499.41	1939.52	1981.71	1875.13	1503.12	1600.64	1621.03	0.345805	0.00696521	0.00228453	0.0522663	0.814856	0.649671	-0.296526	0.000146424	1.30323e-05
Acat3	59.0049	23.3955	19.9125	17.871	30.1519	24.9601	31.4205	25.9456	14.6744	-0.520399	0.436044	0.296758	-0.535822	0.503141	0.296507	-0.0215102	0.991108	0.960267
LOC118568720	0	0.899829	0	1.05123	0	0	0	0	0.978291	0.132619	0.977717	0.970557	0.0674057	0.991066	0.985003	-0.0685129	0.991108	0.983792
Ccnb1ip1	0.967294	0	0	0	0	0	1.01356	0	0	-0.829165	0.892349	0.838976	0.0674061	0.991066	0.984743	0.893256	0.921645	0.82672
Gm4305	0	0	0	0	0	1.04001	0	0	0	NA	NA	NA	NA	NA	NA	NA	NA	NA
Gja10	0	0	0	0	0	0	1.01356	0	0	NA	NA	NA	1.02918	0.904199	0.800871	0.893256	0.921645	0.82672
Zfp850	136.388	107.08	144.365	85.1499	54.0655	52.0003	81.0851	81.8283	82.1765	-1.0176	0.000579359	0.000144775	-0.656655	0.0113071	0.00224899	0.356982	0.354079	0.150688
Gm29721	0	0	2.98687	0	0	0	0	0	0	-2.36745	0.67196	0.525156	-2.43511	0.710779	0.508013	NA	NA	NA
Zfp971	219.576	230.356	240.941	276.474	252.652	273.521	222.984	290.391	260.225	0.218949	0.24468	0.142475	0.167351	0.519929	0.310883	-0.0546563	0.884919	0.689795
Iapp	0	0	0	0	0	0	0	0.997907	0	NA	NA	NA	1.02918	0.904199	0.800871	0.893256	0.921645	0.82672
Rab11fip5	598.755	791.849	810.437	883.036	872.325	927.685	887.882	847.223	937.203	0.287712	0.11858	0.0596281	0.28304	0.171366	0.0665861	-0.00735753	0.976288	0.929166
Cdk14	1283.6	1925.63	1842.9	2178.15	2013.94	2162.17	1820.36	1885.05	1970.28	0.332848	0.103651	0.0509623	0.170863	0.526305	0.316557	-0.164537	0.0636807	0.0155507
LOC118567384	34.8226	68.387	97.571	53.6129	38.4697	47.8402	51.6918	51.8911	44.0231	-0.530401	0.284153	0.17215	-0.449759	0.426257	0.232237	0.0780569	0.921645	0.787531
Obi1	300.828	378.828	483.873	221.81	208.984	227.761	264.54	270.433	292.509	-0.81875	0.000219644	4.98275e-05	-0.488259	0.0499267	0.0136879	0.328007	0.0563393	0.0133559
Sycp3	3.86918	1.79966	1.99125	0	3.11916	4.16002	2.02713	1.99581	0.978291	-0.0668544	0.975711	0.957888	-0.610663	0.794833	0.619901	-0.547858	0.888887	0.696264
Kdm1a	2468.53	2183.88	2335.73	1563.18	1517.99	1522.57	1831.51	1850.12	1951.69	-0.599867	8.65514e-08	1.05818e-08	-0.307027	0.0147681	0.0030907	0.289579	0.000188494	1.73063e-05
Nufip1	424.642	343.735	426.127	248.091	238.096	261.041	284.812	253.468	309.14	-0.673885	9.16002e-05	1.90595e-05	-0.490633	0.0118198	0.00237086	0.18018	0.394761	0.174944
Galnt11	685.812	698.267	626.247	635.996	669.58	709.284	663.885	645.646	655.455	0.00519124	0.977717	0.966158	-0.0295305	0.904199	0.797054	-0.0380423	0.873057	0.672318
Zfp951	94.7948	101.681	103.545	90.406	100.853	82.1604	111.492	103.782	58.6975	-0.144018	0.647811	0.499221	-0.134591	0.797131	0.622969	0.00532602	0.991108	0.982494
B230307C23Rik	287.286	228.556	242.932	198.683	165.316	157.041	214.876	239.498	226.964	-0.539215	0.00953077	0.00324849	-0.153577	0.555477	0.344484	0.382061	0.0496893	0.0114416
Zbtb44	725.471	894.43	787.538	1124.82	1022.05	934.965	828.082	880.154	780.676	0.358624	0.0267843	0.010574	0.0504378	0.855909	0.704691	-0.311381	0.0037176	0.000522222
Zfp316	401.427	500.305	485.864	326.933	380.538	377.522	425.697	429.1	438.274	-0.355124	0.0505646	0.0219722	-0.0989517	0.69262	0.487979	0.253227	0.0858644	0.02269
Bclaf3	298.894	269.049	286.739	219.708	205.865	200.721	238.188	257.46	240.66	-0.446068	0.00909437	0.00308501	-0.210924	0.300883	0.142248	0.231729	0.244274	0.0897684
Serpina3f	0	0.899829	0.995623	7.35863	9.35748	8.32004	3.04069	2.99372	1.95658	3.59433	0.0147965	0.00536918	1.87819	0.438596	0.242166	-1.72001	0.183709	0.0613566
Xiap	2016.81	3065.72	2619.48	3517.42	3065.1	3089.86	2643.38	2784.16	2693.24	0.330509	0.104897	0.0517333	0.079231	0.802397	0.630597	-0.254074	0.00175414	0.000217333
Thrap3	5112.15	6539.95	7564.74	4989.15	4690.18	4940.03	4623.88	5034.44	5381.58	-0.392439	0.0326366	0.0132915	-0.350569	0.0978505	0.0320713	0.0393267	0.797483	0.552507
Plk4	1115.29	1231.87	1246.52	448.876	293.201	322.402	485.497	536.874	550.778	-1.75345	3.20343e-21	1.04405e-22	-1.18824	1.5035e-20	1.72137e-22	0.562202	0.000352971	3.51444e-05
Adtrp	2.90188	3.59931	2.98687	8.40986	3.11916	3.12002	12.1628	3.99163	4.89146	0.624847	0.656285	0.508173	1.14811	0.367201	0.18799	0.519854	0.784786	0.536503
Tln2	379.179	562.393	627.242	427.852	378.458	470.082	440.9	483.985	533.169	-0.295527	0.259357	0.153268	-0.103635	0.79044	0.610198	0.189669	0.265365	0.100736
Aim2	39.6591	22.4957	21.9037	48.3567	57.1846	45.7602	50.6782	27.9414	34.2402	0.851571	0.0375631	0.0156065	0.429947	0.485711	0.281373	-0.425865	0.391594	0.1731
Fam222b	475.909	440.916	529.671	497.233	566.648	554.323	539.216	544.857	489.146	0.164611	0.366227	0.237981	0.125195	0.568557	0.357111	-0.0429168	0.871758	0.670283
Tmem9	2229.61	1572	1445.64	1176.33	1258.06	1194.97	1662.25	1454.95	1494.83	-0.529582	0.00897607	0.00304086	-0.181725	0.51866	0.309909	0.343754	9.85699e-05	8.38539e-06
Tppp	47.3974	75.5856	67.7024	121.943	128.925	159.121	77.0309	83.8241	103.699	1.10499	5.41339e-05	1.07342e-05	0.47458	0.189403	0.0764073	-0.632796	0.0103382	0.00173165
Tkt	5756.37	5389.97	5885.13	3630.96	3632.78	3609.86	4720.17	4329.92	4884.61	-0.645197	8.4375e-11	6.97622e-12	-0.285801	0.0243869	0.00564994	0.35626	2.83305e-07	1.26872e-08
Bpifb4	0.967294	0	0	0	0	0	0	0	0	-0.829165	0.892349	0.838976	-0.894378	0.904199	0.826506	NA	NA	NA
Nod2	8.70565	25.1952	23.8949	34.6907	47.8271	43.6802	48.6511	31.933	33.2619	1.12655	0.0231967	0.00894643	0.977963	0.0898746	0.0287359	-0.151865	0.850952	0.635978
Mrps28	354.997	201.562	236.958	172.402	191.309	184.081	233.12	229.518	173.158	-0.531774	0.0509798	0.0221897	-0.314997	0.372359	0.192092	0.212053	0.398166	0.176901
Akt1	6695.61	6513.86	7361.64	5514.77	5818.28	5995.63	6542.56	6434.5	6467.48	-0.245288	0.044691	0.0190477	-0.0776868	0.639886	0.430577	0.164384	0.0168998	0.00310039
Rfxank	517.502	578.59	494.825	555.051	566.648	506.483	568.61	543.859	541.973	0.0349991	0.872371	0.792537	0.0594663	0.806494	0.638223	0.0212306	0.921645	0.826429
Mvd	413.035	301.443	408.205	400.52	465.795	473.202	536.175	528.89	511.646	0.257852	0.239389	0.138778	0.494732	0.0109778	0.00216746	0.233117	0.0937001	0.0253244
Slc25a27	362.735	563.293	469.934	711.685	694.533	702.004	521.986	549.846	612.41	0.596308	0.00255617	0.000750622	0.273544	0.295307	0.138774	-0.32518	0.00422882	0.000605917
Gm5431	5.80376	1.79966	3.98249	25.2296	19.7547	26.0001	13.1763	14.9686	13.6961	2.56451	0.000190375	4.25917e-05	1.76069	0.0426065	0.0111909	-0.806114	0.229002	0.08234
Sv2a	111.239	134.974	141.378	88.3036	65.5024	86.3204	89.1937	63.866	98.8074	-0.688864	0.00742671	0.00245744	-0.618153	0.0363701	0.00919357	0.0680177	0.921645	0.77459
Zfp354b	43.5282	35.9931	35.8424	47.3055	42.6285	46.8002	39.529	38.9184	55.7626	0.25059	0.552287	0.404767	0.227421	0.676662	0.470808	-0.0261094	0.977454	0.930825
Lcn8	1.93459	0.899829	0	0	0	0	0	0	0	-2.29844	0.608974	0.460391	-2.36147	0.651196	0.442183	NA	NA	NA
Gm12790	0	0	0	1.05123	1.03972	0	0	0	0	1.99215	0.709956	0.565647	NA	NA	NA	-1.92793	0.800208	0.557857
Med13	1230.4	1684.48	1578.06	2129.8	1743.61	1870.97	1620.69	1680.47	1679.73	0.356452	0.0549716	0.0241853	0.15182	0.50634	0.299035	-0.207439	0.0392569	0.00859165
AU021092	1071.76	961.017	698.927	3312.43	3630.7	3449.7	2976.84	2570.61	2371.38	1.92976	1.73218e-28	3.17619e-30	1.53953	4.69411e-16	8.35129e-18	-0.394336	9.15524e-06	5.88503e-07
Olfr159	0	0	0	0	1.03972	0	0	0	0	1.09439	0.869153	0.788544	NA	NA	NA	-1.0303	0.921645	0.800659
Psen2	277.613	201.562	198.129	385.802	399.253	378.562	307.11	277.418	256.312	0.783291	5.2332e-05	1.03447e-05	0.316321	0.218242	0.0922916	-0.471108	0.000715521	7.84794e-05
Gal	15.4767	9.89812	2.98687	31.537	24.9533	40.5602	33.4476	12.9728	18.5875	1.77265	0.00337275	0.00101514	1.1975	0.153064	0.0573667	-0.581795	0.371993	0.16108
Bax	1583.46	715.364	849.266	688.557	747.559	757.124	839.231	810.3	774.807	-0.519031	0.102493	0.050307	-0.37186	0.321183	0.155959	0.142436	0.263374	0.0997142
Csmd3	5.80376	1.79966	8.96061	3.1537	5.1986	4.16002	7.09495	6.98535	7.82633	-0.392132	0.788627	0.66364	0.419378	0.77492	0.587387	0.806086	0.584717	0.319195
Ccdc71l	370.474	373.429	391.28	541.385	508.423	564.723	471.307	475.003	444.144	0.510524	0.000253357	5.83394e-05	0.296312	0.0606076	0.0173578	-0.217588	0.105058	0.0293616
Fam47e	33.8553	25.1952	23.8949	93.5597	123.727	133.121	93.2479	102.784	94.8942	2.08183	6.75203e-12	5.06176e-13	1.81497	8.17327e-10	2.9495e-11	-0.270543	0.404193	0.180873
Efemp1	408.198	331.137	320.591	395.264	447.08	409.762	423.67	476.001	437.296	0.242765	0.212294	0.119677	0.339108	0.080826	0.0251478	0.0927212	0.656551	0.390013
Mtrr	530.077	512.902	529.671	568.717	539.615	518.963	502.728	461.033	525.342	0.051515	0.792078	0.668183	-0.0748432	0.742203	0.543677	-0.129474	0.431049	0.198946
Gvin3	51.2666	85.4837	54.7593	168.197	161.157	213.201	125.682	94.8011	109.569	1.50662	4.34612e-08	5.08522e-09	0.785994	0.0172609	0.00373544	-0.724073	0.00074483	8.20706e-05
Noc3l	405.296	364.431	430.109	265.962	282.804	253.761	320.286	328.311	347.293	-0.577443	0.000348464	8.27069e-05	-0.264326	0.152997	0.0573329	0.309936	0.0492471	0.0112872
Syt4	4.83647	0	7.96498	2.10247	2.07944	4.16002	2.02713	2.99372	0.978291	-0.604821	0.752283	0.614583	-1.08228	0.608829	0.396979	-0.481017	0.890123	0.698691
Ehf	139.29	156.57	169.256	245.988	219.381	255.841	234.133	145.694	176.092	0.635186	0.000858554	0.000223566	0.260644	0.432073	0.236988	-0.377849	0.0894692	0.0238089
Golga3	620.036	813.445	754.682	909.316	855.69	837.204	772.336	803.315	872.636	0.251828	0.150043	0.0789471	0.165146	0.456598	0.258104	-0.089333	0.563618	0.300444
Vipr2	118.977	179.966	184.19	404.725	354.545	411.842	184.469	254.466	197.615	1.27908	1.8055e-09	1.7512e-10	0.400503	0.197306	0.0806139	-0.881466	6.33319e-09	2.04974e-10
Serpina3n	3.86918	4.49914	3.98249	30.4857	79.0188	90.4805	18.2442	24.9477	22.5007	4.01753	1.03814e-10	8.72852e-12	2.4126	0.000408013	4.71718e-05	-1.60789	0.000214399	1.99858e-05
Ifitm10	39.6591	31.494	35.8424	38.8956	37.4299	32.2402	39.529	46.9016	28.3704	0.024498	0.963995	0.939152	0.105803	0.888306	0.750658	0.0775069	0.921645	0.813833
Ahnak2	22.2478	47.6909	39.8249	195.529	220.421	165.361	108.451	67.8576	116.417	2.40349	3.01778e-16	1.49472e-17	1.41587	0.000334947	3.77656e-05	-0.990644	1.18249e-05	7.81373e-07
Zfp689	163.473	174.567	216.05	125.097	118.528	134.161	141.899	132.722	169.244	-0.549613	0.0134701	0.00481184	-0.315489	0.249645	0.111092	0.231532	0.421765	0.192528
Ddo	59.9722	62.0882	54.7593	115.636	89.416	111.281	96.2886	100.789	85.1113	0.840135	0.00131912	0.000360088	0.67662	0.0149737	0.00314466	-0.166989	0.679103	0.414055
Rhbdl1	139.29	107.08	88.6104	122.994	124.766	122.721	127.709	118.751	128.156	0.147227	0.662677	0.514892	0.165226	0.666159	0.458625	0.0143233	0.980485	0.93578
Prxl2c	877.336	911.526	845.284	1291.97	1327.72	1291.69	1064.24	1048.8	1016.44	0.572146	3.1344e-07	4.13001e-08	0.251617	0.0578604	0.0163859	-0.323905	0.000101894	8.69679e-06
Fezf1	0.967294	0	0	0	1.03972	3.12002	1.01356	0.997907	0	2.02497	0.534197	0.387298	0.972698	0.865916	0.718519	-1.05926	0.825608	0.59978
Mfap4	37719.6	36830	31581.2	77487.4	83034.2	70988.7	77189	73235.4	69102.6	1.12743	8.74991e-19	3.46807e-20	1.05246	2.97855e-18	4.11227e-20	-0.0785414	0.467424	0.224612
Hs3st2	0	0	2.98687	0	0	0	0	0	1.95658	-2.36745	0.67196	0.525156	-0.590723	0.904416	0.826968	1.77116	0.845559	0.628385
Kcnk3	974.065	1035.7	746.717	802.091	763.155	886.085	1066.27	995.911	1004.7	-0.167359	0.435633	0.296332	0.157458	0.506866	0.299432	0.321275	0.00140288	0.000167902
C1qc	313.403	244.753	220.033	267.013	304.638	319.282	320.286	259.456	256.312	0.197497	0.42403	0.286305	0.107427	0.766635	0.572588	-0.0942188	0.743573	0.485409
H2bc13	5.80376	1.79966	4.97811	2.10247	0	1.04001	1.01356	1.99581	1.95658	-3.10706	0.146133	0.0765876	-1.27613	0.531072	0.320587	1.82356	0.667707	0.400945
Ucp1	0	0.899829	0.995623	0	0	0	1.01356	0	0	-1.71776	0.763874	0.632007	-0.823735	0.894776	0.761424	0.893256	0.921645	0.82672
Dusp1	911.191	666.773	472.921	1872.25	1489.92	1297.93	1210.2	713.503	622.193	1.18621	3.91943e-06	6.2994e-07	0.316646	0.46972	0.268538	-0.874335	0.0502225	0.0116039
Terb1	4.83647	17.9966	2.98687	7.35863	13.5164	9.36005	5.06782	8.98116	5.86975	0.218813	0.869153	0.775759	-0.381923	0.808401	0.640578	-0.60438	0.641103	0.37374
Cfap298	545.554	385.127	388.293	357.419	363.902	352.562	375.019	395.171	330.662	-0.294137	0.181155	0.0989828	-0.256498	0.3263	0.159532	0.0334788	0.921645	0.77162
Tmem132b	0.967294	0.899829	1.99125	0	0	1.04001	1.01356	0.997907	0.978291	-1.77523	0.548129	0.401157	-0.35732	0.904199	0.824139	1.41243	0.792551	0.546334
Rap2b	386.918	403.123	460.973	338.497	341.028	328.642	409.48	393.175	392.295	-0.308846	0.0633226	0.028578	-0.0623291	0.814224	0.649073	0.243334	0.0994784	0.0273612
Rnf144a	2492.72	3102.61	2864.41	3193.65	3144.11	3033.7	2838.99	2732.27	3095.31	0.149703	0.341333	0.217588	0.038183	0.896273	0.764479	-0.114311	0.23369	0.0846515
Srsf12	29.9861	40.4923	36.838	16.8197	6.23832	8.32004	18.2442	26.9435	29.3487	-1.77449	0.000682219	0.000172957	-0.522349	0.310521	0.148603	1.24899	0.0578105	0.0137534
Tmod3	2716.16	3225.89	2851.46	4069.32	4025.8	3800.18	3583.96	3617.41	3514.02	0.437912	0.000470387	0.000115099	0.288543	0.0358981	0.00904526	-0.152532	0.0382321	0.00831795
Ky	23.2151	25.1952	47.7899	29.4345	36.3902	41.6002	24.3255	25.9456	27.3922	0.165233	0.797947	0.674874	-0.301923	0.662536	0.454903	-0.469671	0.409019	0.183814
Swsap1	220.543	197.062	225.011	193.427	199.626	165.361	184.469	187.606	200.55	-0.199812	0.368903	0.240092	-0.161654	0.51715	0.308558	0.0348837	0.921645	0.817888
Vmn2r21	0	0.899829	0	0	0	0	0	0	0	NA	NA	NA	NA	NA	NA	NA	NA	NA
Erg28	946.981	695.568	739.748	521.411	512.582	502.323	639.559	587.767	576.213	-0.630501	0.00024312	5.57241e-05	-0.397262	0.0409016	0.0106154	0.229335	0.0674984	0.0167283
H2al1f	0	0	0	0	1.03972	1.04001	0	0	0.978291	NA	NA	NA	NA	NA	NA	NA	NA	NA
Spin2d	0	0.899829	0	0	0	0	0	0	0	-0.829165	0.892349	0.838976	-0.894378	0.904199	0.826506	NA	NA	NA
Dcdc2b	61.9068	79.1849	45.7987	145.07	201.706	231.921	161.157	158.667	172.179	1.62976	1.99689e-08	2.22261e-09	1.39595	6.64803e-08	3.29081e-09	-0.236011	0.39883	0.177498
Mfsd6	203.132	302.342	318.599	494.079	534.416	480.482	363.87	380.202	376.642	0.874672	2.85983e-05	5.36219e-06	0.446448	0.0704399	0.0210981	-0.430859	0.000397836	4.0148e-05
Vwa1	210.87	177.266	175.23	133.507	163.236	141.441	256.432	237.502	209.354	-0.360005	0.106306	0.0525526	0.323843	0.156086	0.0589637	0.680031	0.00015391	1.37418e-05
Prr15l	770.933	516.502	448.03	1061.75	1121.86	1120.09	1001.4	913.084	950.899	0.931058	2.24486e-05	4.14512e-06	0.727981	0.00209019	0.000306878	-0.207235	0.0385839	0.00840968
Cdh9	0	0	0	0	0	1.04001	0	0	0	1.09439	0.869153	0.788544	NA	NA	NA	-1.0303	0.921645	0.800659
Cyp4f39	10.6402	8.09846	10.9519	9.46109	15.5958	8.32004	9.12208	10.977	10.7612	0.174288	0.869153	0.766336	0.0631766	0.959178	0.910999	-0.114583	0.930789	0.847265
Mettl21c	0	0.899829	0	0	0	1.04001	1.01356	0	0	0.132619	0.977717	0.970609	0.0674059	0.991066	0.984907	-0.0685129	0.991108	0.983734
Plcl2	261.169	209.66	264.836	172.402	131.005	149.761	200.686	197.585	204.463	-0.696179	0.00102957	0.000273164	-0.282578	0.213031	0.0892871	0.410025	0.0442275	0.00987333
1810037I17Rik	1518.65	685.669	517.724	684.353	899.358	899.605	664.898	781.361	771.872	-0.129953	0.813324	0.694017	-0.289887	0.581386	0.370079	-0.164647	0.322802	0.132106
F2rl3	73.5144	75.5856	77.6586	79.8937	68.6215	64.4803	50.6782	55.8828	72.3935	-0.0883272	0.82214	0.707148	-0.336787	0.355886	0.179441	-0.251349	0.584779	0.319317
Ugt1a10	0	0	0	0	0	0	0	0	2.93487	NA	NA	NA	1.90199	0.806124	0.637778	1.77116	0.845559	0.628385
Cyp26b1	354.03	390.526	219.037	726.402	761.075	570.963	590.908	447.062	569.365	1.09643	7.81503e-06	1.32158e-06	0.741508	0.00621424	0.00109306	-0.358323	0.0194123	0.0036606
Esd-ps	0	0	0	1.05123	0	0	0	0	0	NA	NA	NA	NA	NA	NA	NA	NA	NA
Basp1	1201.38	778.352	989.649	376.341	370.14	322.402	588.881	658.618	602.627	-1.47171	3.5354e-14	2.11871e-15	-0.678202	0.000898329	0.000115767	0.789776	5.44064e-12	1.07914e-13
Asap1	979.869	1275.06	1443.65	1266.74	1168.65	1161.69	1240.6	1232.41	1301.13	-0.0380771	0.890357	0.816492	0.0322972	0.91351	0.842173	0.06776	0.636698	0.368091
Wdfy2	487.516	593.887	657.111	769.502	720.526	772.724	705.441	738.451	745.458	0.383365	0.0264928	0.0104384	0.336307	0.0763073	0.0233487	-0.0498551	0.80187	0.562225
Zfp583	128.65	126.876	118.479	112.482	94.6146	112.321	111.492	117.753	119.352	-0.229048	0.378787	0.248494	-0.0993627	0.778928	0.592349	0.126417	0.762075	0.507636
L2hgdh	423.675	389.626	332.538	256.501	256.811	258.961	313.191	290.391	286.639	-0.567374	0.000939435	0.00024657	-0.360725	0.0609244	0.0174772	0.203004	0.271648	0.103839
Nlrc5	2.90188	7.19863	6.96936	32.5882	37.4299	42.6402	21.2848	18.9602	20.5441	2.72074	5.70041e-07	7.86802e-08	1.83193	0.00683364	0.00122342	-0.892145	0.0624919	0.0151937
Zfyve9	673.237	893.53	894.069	900.906	783.949	786.244	794.634	810.3	834.482	0.00778616	0.977499	0.960614	-0.00960628	0.98132	0.949046	-0.0201003	0.921645	0.819369
Ccdc63	1.93459	0	0	1.05123	0	0	1.01356	0.997907	0	-0.779515	0.881441	0.804749	0.065735	0.991066	0.979097	0.835057	0.921645	0.759822
Ano4	7.73835	5.39897	4.97811	3.1537	4.15888	2.08001	0	2.99372	1.95658	-0.945023	0.417859	0.280901	-1.86209	0.194818	0.0793354	-0.921882	0.736144	0.477375
Cd276	1140.44	1251.66	1323.18	659.123	650.865	617.763	995.32	922.066	957.747	-0.944423	4.98593e-14	3.01865e-15	-0.366378	0.0087923	0.00164072	0.574943	4.26769e-10	1.13664e-11
Tspyl3	223.445	218.658	234.967	204.99	184.031	192.401	222.984	221.535	236.746	-0.217282	0.276106	0.165744	0.0130961	0.970272	0.929758	0.227196	0.280416	0.108293
Ube2c	4116.8	2714.78	3195.95	644.406	481.391	432.642	974.035	850.216	939.159	-2.68377	1.63734e-37	1.50114e-39	-1.85516	1.96418e-25	1.30078e-27	0.824897	2.71671e-10	6.97611e-12
Mapre1	3667.01	3365.36	3871.98	2882.48	2668.96	2869.37	2928.19	3029.64	3103.14	-0.370559	0.00228023	0.000663111	-0.263503	0.0442195	0.011756	0.103858	0.25838	0.0973152
Pdk1	2204.46	2637.4	1718.45	1748.2	2042.01	1841.85	1927.8	1659.52	1718.86	-0.217963	0.329474	0.207781	-0.302365	0.193574	0.0786332	-0.0878926	0.532753	0.274295
Mrgprg	0	0.899829	0	0	0	0	0	0	0	-0.829165	0.892349	0.838976	-0.894378	0.904199	0.826506	NA	NA	NA
Slc6a14	493.32	637.079	424.135	1036.52	961.741	873.604	845.313	779.365	785.568	0.886894	3.08692e-06	4.86472e-07	0.635534	0.00145659	0.000202382	-0.254627	0.0209626	0.00404054
Churc1	690.648	440.916	462.965	285.935	299.439	284.961	378.059	347.271	309.14	-0.87016	7.17537e-05	1.45609e-05	-0.619953	0.0112677	0.00223993	0.245769	0.148651	0.0462565
Laptm4b	1835.92	1435.23	1337.12	1352.94	1429.62	1367.61	1451.42	1364.14	1204.28	-0.148821	0.461723	0.3203	-0.192946	0.409248	0.21937	-0.0482637	0.794551	0.549002
Fstl4	250.529	502.104	409.201	177.658	135.164	104.001	275.689	271.431	330.662	-1.47743	1.38e-06	2.03822e-07	-0.401972	0.238542	0.10421	1.07371	1.66991e-08	5.87382e-10
Prr16	121.879	79.1849	81.6411	64.1252	76.9393	60.3203	85.1394	89.8116	86.0896	-0.486341	0.13723	0.0707552	-0.10996	0.818016	0.654428	0.372456	0.265196	0.100613
Fchsd1	248.595	268.149	268.818	333.241	335.83	291.201	375.019	351.263	399.143	0.2917	0.098928	0.0482418	0.522243	0.00140314	0.000193958	0.22757	0.17081	0.0555707
Als2	558.129	764.854	716.848	614.971	525.059	536.643	518.945	602.736	583.061	-0.280824	0.160922	0.0857772	-0.256409	0.25075	0.111865	0.0217415	0.925022	0.833388
Rtf2	1392.9	1111.29	1112.11	1080.67	1095.87	1159.61	1144.31	1156.57	1154.38	-0.11404	0.552446	0.404915	-0.0615998	0.808201	0.640147	0.0488014	0.765212	0.512318
Stk3	771.901	730.661	719.835	773.707	756.916	807.044	814.906	762.401	745.458	0.0750657	0.651897	0.503713	0.0673976	0.74568	0.548291	-0.0111854	0.958951	0.895854
Nup98	1340.67	1736.67	1899.65	1513.78	1398.42	1476.81	1474.74	1462.93	1543.74	-0.179713	0.3763	0.246405	-0.147909	0.547832	0.336761	0.0291298	0.879075	0.681892
4930444P10Rik	28.0515	17.0967	15.93	13.666	21.8341	21.8401	19.2577	31.933	21.5224	-0.0875105	0.900146	0.849245	0.256684	0.752267	0.555693	0.340051	0.695082	0.431844
Ceacam2	0	0	0	1.05123	0	0	0	0	0	NA	NA	NA	NA	NA	NA	NA	NA	NA
Samd15	10.6402	0.899829	4.97811	4.20493	7.27804	5.20003	5.06782	5.98744	6.84804	0.0247635	0.983261	0.978576	0.130367	0.940129	0.88304	0.100732	0.960726	0.899375
Cd300c2	30.9534	16.1969	34.8468	67.2789	73.8201	76.9604	52.7053	39.9163	46.958	1.4202	9.24633e-05	1.92597e-05	0.77704	0.101819	0.0337428	-0.64581	0.0531296	0.0124458
Pcbp1	8355.49	6234.01	7281.99	5029.1	5269.3	5044.03	6146.25	6244.9	5600.72	-0.509349	0.000685972	0.000174101	-0.27774	0.122676	0.0431135	0.227811	0.00122083	0.0001433
Gm3336	0	0	1.99125	0	0	1.04001	1.01356	0	0	-0.813597	0.874272	0.795621	-0.880794	0.903817	0.776904	-0.0685129	0.991108	0.983734
Stac2	2.90188	0.899829	1.99125	3.1537	2.07944	5.20003	0	0	0.978291	0.86024	0.600255	0.451097	-2.42595	0.388985	0.204072	-3.2862	0.166788	0.0537749
Etfrf1	312.436	218.658	243.928	273.321	276.566	280.801	264.54	253.468	240.66	0.102954	0.710548	0.566374	-0.0261216	0.941356	0.884671	-0.132982	0.557474	0.294916
Dusp18	302.763	460.712	418.162	420.493	468.914	495.043	495.633	429.1	421.643	0.230278	0.341136	0.217406	0.190916	0.51715	0.308568	-0.0425329	0.892013	0.701802
Fndc7	24.1824	27.8947	15.93	129.302	112.29	117.521	81.0851	56.8807	84.133	2.39615	1.2857e-15	6.7706e-17	1.70622	4.66953e-06	3.26799e-07	-0.694341	0.00762952	0.00120678
Ppdpf	1784.66	1018.61	1127.05	990.261	993.973	865.284	1092.62	1085.72	985.139	-0.461643	0.0680854	0.0311907	-0.308503	0.299381	0.141239	0.148782	0.227329	0.0815073
Aoc3	370.474	676.671	461.969	870.421	940.947	904.805	915.249	901.11	935.246	0.849412	0.000293857	6.87496e-05	0.869049	0.000366308	4.16923e-05	0.0169627	0.924237	0.832161
Aph1b	197.328	269.949	307.647	243.886	236.017	278.721	254.405	251.472	259.247	-0.0290418	0.927364	0.88589	-0.0154488	0.97456	0.936764	0.0108432	0.980205	0.934877
Dtd1	319.207	233.955	238.949	138.763	137.243	138.321	189.537	192.596	207.398	-0.932385	7.12246e-06	1.1973e-06	-0.421492	0.0689804	0.0204951	0.507357	0.00757822	0.00119611
Ift80	749.653	846.739	869.179	629.688	658.143	661.443	729.766	710.509	722.957	-0.336847	0.0162311	0.00596781	-0.185335	0.265963	0.120528	0.148418	0.239646	0.0875797
Heca	894.747	1069.9	874.157	1397.09	1548.14	1437.29	1148.37	1196.49	1181.78	0.628271	8.8133e-06	1.50321e-06	0.316138	0.0458058	0.0123062	-0.315244	0.000213262	1.98439e-05
Lum	217.641	161.969	171.247	57.8178	49.9066	68.6404	63.8545	82.8262	59.6758	-1.64042	2.95076e-11	2.3226e-12	-1.41236	1.29035e-08	5.5762e-10	0.224135	0.651137	0.383797
Fam81b	10.6402	10.7979	13.9387	28.3833	28.0725	27.0401	29.3934	40.9142	25.4356	1.24378	0.0116882	0.00410212	1.44205	0.00548208	0.000945473	0.194776	0.820193	0.591143
Irx6	2.90188	6.2988	8.96061	1.05123	0	1.04001	14.1899	14.9686	5.86975	-3.11731	0.0524268	0.0229192	0.950776	0.347243	0.173855	4.0641	0.00667149	0.00103163
Klhl24	1715.01	2209.08	1830.95	3565.78	3592.23	3330.1	2932.24	3057.59	3080.64	0.868249	6.33166e-10	5.80496e-11	0.659984	6.08929e-06	4.37781e-07	-0.21123	0.00378092	0.00053303
Gprc5a	4192.25	4479.35	2861.42	14953.8	16253.9	14721.3	11536.4	10669.6	10965.7	1.99587	4.72309e-28	9.00366e-30	1.52821	8.57974e-17	1.39641e-18	-0.471212	5.75615e-14	8.08584e-16
Opn3	66.7433	69.2868	74.6717	35.7419	29.1122	43.6802	44.5968	39.9163	48.9146	-0.954526	0.00277017	0.000819685	-0.654776	0.0426245	0.0112004	0.296562	0.61215	0.344575
Itga9	1589.26	2334.16	2304.87	4055.66	4223.34	4359.7	3229.22	3232.22	3629.46	1.02301	7.60319e-09	8.04184e-10	0.699143	0.000357983	4.06242e-05	-0.326328	1.29526e-05	8.66803e-07
Srrm3	14.5094	13.4974	15.93	2.10247	6.23832	3.12002	6.08139	8.98116	6.84804	-1.93405	0.0144949	0.00524839	-0.998641	0.187039	0.0750392	0.932053	0.52549	0.269049
Gnat3	0	0	0	1.05123	0	0	0	0	0	1.09439	0.869153	0.788544	NA	NA	NA	-1.0303	0.921645	0.800659
Ptchd4	1.93459	0	1.99125	1.05123	0	1.04001	2.02713	0	2.93487	-0.895707	0.780138	0.652834	0.358747	0.906457	0.830701	1.24943	0.766292	0.51389
Ntng1	25.1496	24.2954	34.8468	16.8197	20.7944	14.5601	21.2848	13.9707	10.7612	-0.687467	0.1785	0.0972729	-0.870016	0.13235	0.0476129	-0.185386	0.894744	0.705877
Uhrf1bp1	437.217	671.272	651.137	639.15	616.554	610.483	589.894	606.727	609.475	0.0866931	0.767426	0.636989	0.040419	0.904199	0.825607	-0.0488762	0.820193	0.588689
Csf2rb	165.407	229.456	189.168	562.41	693.494	716.564	543.27	341.284	460.775	1.7593	3.27987e-21	1.07447e-22	1.20792	3.98218e-07	2.21257e-08	-0.554757	0.000596812	6.40172e-05
Adam7	0.967294	0	0	1.05123	1.03972	3.12002	0	1.99581	0	2.3492	0.370964	0.241807	0.963867	0.892325	0.75731	-1.39041	0.725685	0.465305
Ly6i	1.93459	6.2988	0.995623	66.2277	48.8669	56.1603	69.9359	13.9707	29.3487	4.18002	6.61506e-12	4.94532e-13	3.58447	5.3862e-05	4.91523e-06	-0.612531	0.305224	0.122196
Tmem203	275.679	159.27	178.216	174.505	201.706	183.041	201.699	167.648	186.854	-0.129857	0.723361	0.581948	-0.135596	0.758682	0.563583	-0.00986278	0.98688	0.948753
Ttc9b	0	0.899829	0.995623	1.05123	1.03972	1.04001	3.04069	0.997907	0.978291	0.722705	0.826006	0.711442	1.39999	0.638446	0.429168	0.674734	0.878533	0.680458
Zc3h10	266.006	266.349	275.788	261.757	299.439	316.162	282.784	272.428	297.4	0.121011	0.570203	0.421978	0.0811984	0.755904	0.560119	-0.0429914	0.912319	0.736489
Pthlh	123.814	90.8827	81.6411	2.10247	2.07944	9.36005	10.1356	9.97907	13.6961	-4.44732	8.1286e-17	3.83527e-18	-3.12558	6.13235e-16	1.10477e-17	1.31789	0.228166	0.0818899
Marchf2	709.994	568.692	514.737	833.628	963.821	914.165	730.78	719.491	683.825	0.598679	0.000634461	0.000159573	0.254967	0.222288	0.0947138	-0.347596	0.000690051	7.53755e-05
Gpr183	25.1496	17.9966	19.9125	12.6148	10.3972	10.4001	26.3527	16.9644	17.6092	-0.913174	0.113357	0.0565836	-0.0453544	0.9612	0.914699	0.864111	0.234745	0.0851159
Eif3j1	1448.04	1011.41	1234.57	1024.95	1004.37	966.165	984.171	991.919	1089.82	-0.299421	0.112037	0.0558557	-0.264872	0.216705	0.0913986	0.0311929	0.890017	0.698481
Zdhhc13	391.754	353.633	447.035	298.55	253.692	271.441	299.001	342.282	339.467	-0.531025	0.00296541	0.000883755	-0.277522	0.179963	0.0713066	0.250431	0.151992	0.0476121
Rdh16	0	0	0	0	0	0	1.01356	0.997907	0	NA	NA	NA	1.9361	0.768213	0.576128	1.79792	0.820193	0.590362
Insig2	586.18	556.994	482.877	760.041	801.624	819.524	667.939	599.742	640.781	0.552215	0.000113618	2.4168e-05	0.234588	0.191469	0.0774882	-0.321135	0.00239427	0.000312787
Capn2	2753.89	3277.18	3101.37	4256.44	4118.33	4184.98	3708.63	3615.42	3789.9	0.4618	0.000142339	3.09899e-05	0.286662	0.039115	0.0100551	-0.178133	0.00974586	0.00161327
Klhdc8b	2550.75	2129.89	1910.6	3136.88	3354.14	3302.02	3207.93	3140.41	3165.75	0.573416	0.000143878	3.1401e-05	0.533592	0.000539657	6.45117e-05	-0.0435072	0.721403	0.46056
Ccnc	474.941	384.227	402.232	355.317	308.797	292.241	335.49	380.202	350.228	-0.397093	0.031112	0.0125714	-0.238674	0.240611	0.105453	0.154872	0.439631	0.204764
Abca7	382.081	632.58	513.741	1055.44	962.781	917.285	706.454	620.698	630.998	0.943156	5.24979e-06	8.63421e-07	0.360068	0.16678	0.0643016	-0.586052	4.21945e-09	1.32532e-10
4931414P19Rik	315.338	341.935	360.415	272.269	281.764	268.321	296.974	248.479	274.9	-0.305204	0.0693287	0.0318467	-0.307473	0.115069	0.039704	-0.00540209	0.991108	0.966562
Cyld	629.708	722.562	679.015	775.81	738.201	755.044	719.631	754.417	753.284	0.16223	0.286634	0.173939	0.136246	0.44691	0.249544	-0.0290354	0.909135	0.73147
Mios	529.11	648.776	682.997	452.03	394.054	488.803	503.741	499.951	467.623	-0.477182	0.00858044	0.00288621	-0.33571	0.0724098	0.0218595	0.138342	0.438648	0.203956
Nrip3	7.73835	11.6978	10.9519	16.8197	24.9533	32.2402	13.1763	9.97907	16.6309	1.28505	0.0249497	0.00973829	0.391284	0.679064	0.47334	-0.896315	0.173139	0.0565618
Acot9	698.386	559.693	611.312	715.889	620.713	673.923	634.491	686.56	689.695	0.107432	0.596896	0.447438	0.10946	0.625104	0.415099	-0.001377	0.993382	0.988229
Adamts10	4108.1	5286.49	4682.41	7532.08	7818.7	7677.32	7824.72	7566.13	6601.51	0.712158	1.17494e-07	1.47307e-08	0.646986	3.05358e-05	2.62548e-06	-0.0684706	0.560233	0.297288
Asic4	0	0.899829	4.97811	1.05123	1.03972	0	1.01356	0.997907	0.978291	-1.48213	0.59302	0.44377	-0.963209	0.759658	0.564393	0.515329	0.921645	0.802567
Tspan2	828.004	880.032	600.361	2819.41	3527.77	2795.53	1608.53	1319.23	1377.43	1.98762	4.13794e-27	8.69782e-29	0.902798	2.79002e-06	1.85623e-07	-1.08841	3.94116e-28	1.1294e-30
Pdgfra	3036.34	4419.96	3859.03	4242.78	3764.83	3927.06	3237.32	3237.21	3476.85	0.0789398	0.75509	0.61769	-0.182166	0.440246	0.243509	-0.263791	0.000559287	5.93007e-05
Stambp	491.385	451.714	372.363	481.465	539.615	527.283	488.538	466.022	470.558	0.237069	0.215885	0.122304	0.119049	0.630082	0.42042	-0.121624	0.468767	0.225597
Olfr279	0	0	0	0	0	0	0	0	0.978291	NA	NA	NA	1.02918	0.904199	0.800871	0.893256	0.921645	0.82672
Gm30679	0	1.79966	0.995623	3.1537	2.07944	6.24003	4.05426	0	0	2.02143	0.242332	0.140837	0.524862	0.904199	0.806862	-1.51481	0.527377	0.27046
Coro2b	1145.28	1224.67	1208.69	2142.41	2175.1	1966.65	1723.06	1578.69	1565.27	0.81437	2.97531e-13	1.93379e-14	0.447088	0.000244709	2.63415e-05	-0.370593	4.15742e-06	2.49487e-07
Gm14440	147.996	157.47	163.282	219.708	162.196	188.241	141.899	179.623	207.398	0.285408	0.224573	0.128205	0.179044	0.577591	0.366237	-0.109066	0.780969	0.531543
Pex11g	226.347	195.263	191.16	152.429	192.348	189.281	213.862	179.623	222.072	-0.195822	0.417859	0.280894	0.0107154	0.981988	0.950409	0.203234	0.431629	0.199383
Acot5	0	0	0.995623	1.05123	1.03972	0	2.02713	0.997907	0	1.03011	0.82026	0.703404	1.56134	0.727049	0.52568	0.525451	0.921645	0.806688
Zyg11b	810.592	1065.4	1163.88	1147.95	1059.48	1208.49	1032.82	1025.85	1140.69	0.170386	0.434288	0.295198	0.0773946	0.803402	0.632713	-0.0955404	0.502784	0.250361
Zcrb1	911.191	547.096	528.676	433.108	479.311	470.082	480.429	569.805	457.84	-0.520882	0.043801	0.0186316	-0.393244	0.196723	0.080299	0.123184	0.51811	0.263349
Paxbp1	1401.61	1134.68	1211.67	1145.84	1121.86	1018.17	1102.76	1223.43	1115.25	-0.187558	0.262351	0.155448	-0.11906	0.563972	0.352759	0.0649116	0.68792	0.423028
Ccm2	965.36	754.956	857.231	744.273	833.856	845.524	894.977	898.116	828.613	-0.0863019	0.688612	0.542905	0.0286696	0.90683	0.831385	0.111186	0.432177	0.199842
Fam50b	0	1.79966	0	0	0	0	0	0	0	-1.65204	0.805145	0.682934	-1.71891	0.829768	0.670828	NA	NA	NA
Rabepk	585.213	481.408	474.912	415.237	353.505	410.802	441.914	419.121	392.295	-0.385602	0.0304107	0.0122485	-0.297235	0.116063	0.040167	0.0845602	0.715575	0.454346
Brinp1	374.343	470.61	627.242	646.508	589.521	560.563	605.098	682.568	661.325	0.289586	0.250396	0.146657	0.408003	0.112559	0.038623	0.115927	0.476683	0.23107
Mrpl2	1028.23	611.884	690.962	479.362	490.748	535.603	514.891	555.834	510.668	-0.628106	0.00685692	0.00224283	-0.555211	0.0252543	0.00589581	0.0687533	0.749005	0.491725
Slc39a10	1147.21	1652.09	1609.92	1520.08	1368.27	1371.77	1300.4	1393.08	1375.48	-0.0476464	0.869153	0.774097	-0.112879	0.69474	0.490389	-0.0678844	0.634216	0.36584
Mamstr	289.221	341.035	266.827	213.4	182.991	202.801	242.242	224.529	229.898	-0.581107	0.00225076	0.000653535	-0.362271	0.0784038	0.0241926	0.215665	0.313527	0.126912
Pde4a	393.689	415.721	428.118	377.393	376.379	329.682	391.236	405.15	392.295	-0.189708	0.277778	0.167043	-0.0545258	0.825479	0.664566	0.131999	0.487863	0.238792
Ankrd66	11.6075	10.7979	7.96498	28.3833	42.6285	41.6002	31.4205	46.9016	31.3053	1.89038	8.24697e-05	1.69568e-05	1.85266	0.00023323	2.4975e-05	-0.041486	0.961861	0.901708
Dpf1	218.608	150.271	196.138	64.1252	59.2641	46.8002	82.0987	66.8597	67.5021	-1.72829	1.48346e-11	1.14029e-12	-1.37963	2.37898e-08	1.06813e-09	0.34492	0.388217	0.171171
Gpm6b	1261.35	1430.73	1279.38	1865.94	1731.13	1899.05	1673.39	1651.54	1661.14	0.470674	0.000150616	3.30146e-05	0.331539	0.0101592	0.00196208	-0.142309	0.12506	0.0369182
Slc35c2	706.125	574.991	706.892	642.303	698.692	691.604	815.919	704.522	765.024	0.0347144	0.879416	0.802379	0.205424	0.303703	0.144062	0.16728	0.199649	0.0686212
Atp6v1a	2168.67	2330.56	1930.51	2962.37	3085.89	3103.38	2521.75	2284.21	2541.6	0.511305	4.59965e-05	8.97147e-06	0.19613	0.235192	0.102152	-0.31842	1.86738e-05	1.30214e-06
Pak2	2168.67	2483.53	2497.02	2642.8	2494.29	2519.93	2588.64	2364.04	2515.19	0.101071	0.506436	0.360915	0.0663167	0.754181	0.557488	-0.0378103	0.80042	0.559608
Ccdc84	135.421	121.477	150.339	107.226	110.21	168.481	146.967	142.701	156.527	-0.0743599	0.861722	0.755356	0.137007	0.662891	0.45537	0.207525	0.54421	0.284092
Gm42517	2.90188	0.899829	0.995623	4.20493	3.11916	1.04001	3.04069	2.99372	1.95658	0.80771	0.676379	0.529404	0.744399	0.74553	0.548038	-0.0682891	0.988193	0.953205
Tlr12	72.5471	102.58	87.6148	311.165	356.624	275.601	202.713	157.669	154.57	1.84447	2.40561e-18	1.00538e-19	0.972201	0.000123464	1.23755e-05	-0.875975	1.82164e-07	7.83028e-09
Nacc2	320.174	435.517	416.17	429.954	465.795	473.202	441.914	406.148	457.84	0.226083	0.275208	0.165128	0.159195	0.543005	0.331508	-0.0696592	0.764853	0.511593
Eml5	122.846	167.368	145.361	169.248	123.727	134.161	106.424	137.711	148.7	-0.0273504	0.936981	0.899163	-0.146133	0.704726	0.501115	-0.121374	0.776185	0.524325
Pced1b	285.352	323.938	338.512	544.539	556.25	549.123	422.656	412.135	412.839	0.8019	2.30738e-08	2.5927e-09	0.399961	0.0170643	0.00368426	-0.405061	0.00039299	3.96148e-05
Pclaf	3874.01	2977.53	3086.43	566.614	373.26	329.682	1008.5	1042.81	1080.03	-2.96788	4.83586e-42	3.27113e-44	-1.66204	2.39589e-31	9.68144e-34	1.30205	8.65533e-07	4.32604e-08
Kdm2b	788.345	963.717	1041.42	657.02	569.767	645.843	721.658	769.386	744.48	-0.574916	0.000594662	0.000148832	-0.318206	0.0843838	0.0265398	0.253826	0.0287588	0.0059321
Gm8290	13.5421	46.7911	47.7899	45.203	27.0327	31.2002	29.3934	33.9288	42.0665	-0.0820544	0.911071	0.864112	-0.00960594	0.991066	0.983327	0.0714138	0.926942	0.837669
Npsr1	0	0	0	0	0	1.04001	0	0	0.978291	1.09439	0.869153	0.788544	1.02918	0.904199	0.800871	-0.068513	0.991108	0.983822
Gm3776	0	1.79966	2.98687	1.05123	3.11916	0	0	0	0	0.11257	0.97075	0.950816	-2.8164	0.522308	0.313068	-2.92453	0.502311	0.249953
Tifab	109.304	121.477	113.501	227.066	251.612	274.561	209.808	169.644	195.658	1.13109	1.39045e-09	1.32686e-10	0.743086	0.00042007	4.87308e-05	-0.391254	0.0354016	0.00756289
Scoc	1012.76	638.878	682.002	587.639	608.236	529.363	571.65	681.57	607.519	-0.433427	0.0611164	0.0274354	-0.322203	0.230678	0.0995961	0.107307	0.55108	0.289056
Pkn1	2186.08	2728.28	2488.06	4129.24	4257.66	4126.74	3581.94	3367.93	3627.5	0.75947	2.92526e-09	2.9076e-10	0.51822	0.000232774	2.49131e-05	-0.244192	0.000343986	3.41531e-05
Skp1	6184.88	4269.69	4047.21	3237.8	3211.7	3276.02	3578.9	3534.58	3734.14	-0.574143	0.00343677	0.00103633	-0.414438	0.0588705	0.0167297	0.155861	0.0339757	0.00723346
Cog1	589.082	762.155	830.349	933.495	985.655	943.285	874.706	861.193	850.135	0.393986	0.0293805	0.0117634	0.248511	0.249869	0.111234	-0.148388	0.181904	0.0605291
Smco3	55.1358	49.4906	46.7943	43.1005	37.4299	40.5602	50.6782	46.9016	58.6975	-0.320565	0.397483	0.263981	0.0497674	0.921785	0.854014	0.367088	0.438776	0.204064
Kctd16	13.5421	13.4974	19.9125	9.46109	12.4766	8.32004	11.1492	7.98325	9.78291	-0.628851	0.367888	0.239246	-0.693567	0.368105	0.188683	-0.0675608	0.968001	0.912201
Scn2b	93.8275	99.881	113.501	25.2296	23.9136	22.8801	34.4612	32.9309	32.2836	-2.11123	1.45339e-12	1.02131e-13	-1.62017	6.64575e-09	2.74513e-10	0.487905	0.400235	0.178607
Nkain4	1081.43	543.497	586.422	516.155	542.734	522.083	606.111	660.614	627.085	-0.481712	0.109341	0.0542795	-0.218697	0.588338	0.376519	0.258676	0.0280906	0.00577533
Pcdh19	87.0565	98.9812	116.488	115.636	68.6215	91.5205	92.2343	116.755	113.482	-0.13129	0.751173	0.613016	0.0965265	0.82361	0.661795	0.224683	0.575443	0.31078
Tmem104	191.524	259.151	268.818	411.032	402.372	420.162	318.259	357.251	337.51	0.779703	2.88285e-05	5.40998e-06	0.496625	0.0219971	0.00497891	-0.285876	0.0449433	0.0100811
Pdcl	1210.08	1169.78	1237.56	1029.16	939.907	1007.77	944.642	1066.76	1090.79	-0.278952	0.0246534	0.00960199	-0.217865	0.148355	0.05503	0.0580256	0.749744	0.492589
Wnt10a	0	0	0.995623	0	0	0	1.01356	0.997907	0	-0.829165	0.892349	0.838976	0.972672	0.865578	0.717696	1.79792	0.820193	0.590362
Gm13149	1.93459	0.899829	0.995623	1.05123	1.03972	0	0	0.997907	0	-0.869936	0.768122	0.638267	-1.83173	0.593741	0.382576	-0.965938	0.904172	0.722913
Exoc2	820.265	963.717	1011.55	942.956	830.737	873.604	863.557	935.038	1009.6	-0.0765448	0.712774	0.569808	0.00991174	0.977422	0.942199	0.0837698	0.614377	0.346548
Tmem179b	418.838	235.755	214.059	304.857	311.916	255.841	292.92	219.539	275.878	0.00896094	0.978925	0.972437	-0.134932	0.790063	0.609398	-0.148098	0.559229	0.296504
Mical1	1096.91	1255.26	1626.85	564.512	553.131	656.243	733.821	723.482	730.783	-1.16328	5.35781e-10	4.84623e-11	-0.859508	3.85406e-06	2.65618e-07	0.300878	0.00937154	0.00153709
Akap8l	916.995	1012.31	865.196	1463.32	1406.74	1423.77	1265.94	1461.93	1337.32	0.62144	4.52947e-07	6.14041e-08	0.544011	0.000101066	9.94325e-06	-0.0807439	0.546004	0.285596
Rsl1	77.3835	125.076	111.51	136.66	149.72	110.241	152.035	131.724	136.961	0.343661	0.276106	0.165722	0.42686	0.167783	0.0648044	0.0804809	0.862727	0.656801
Zdhhc18	968.261	912.426	946.837	1541.11	1604.29	1539.21	1540.62	1401.06	1440.04	0.730693	1.20017e-11	9.14483e-13	0.635778	3.80733e-08	1.78636e-09	-0.0983044	0.380841	0.166609
Trappc10	758.359	963.717	1030.47	1152.15	1169.69	1323.93	1215.26	1152.58	1171.01	0.407683	0.0214065	0.00815788	0.366208	0.0478817	0.013001	-0.0444334	0.813109	0.576811
Maob	1161.72	1057.3	975.71	1170.02	1114.58	1099.29	1273.04	1243.39	1225.8	0.0850699	0.62518	0.477168	0.23199	0.123507	0.0435164	0.143384	0.159066	0.0507134
Cars2	354.03	281.646	282.757	341.651	337.909	354.642	332.449	395.171	289.574	0.173758	0.400199	0.266243	0.151329	0.610484	0.398641	-0.0264078	0.926313	0.836217
Mcm6	4989.3	4357.87	4879.55	1638.87	1307.97	1197.05	2376.81	2495.76	2527.9	-1.77751	8.67158e-31	1.34766e-32	-0.93912	2.49436e-17	3.76576e-19	0.835035	4.15936e-17	4.16006e-19
Usp9y	0	0	0.995623	0	0	0	0	0	0	-0.829165	0.892349	0.838976	-0.894378	0.904199	0.826506	NA	NA	NA
Rbis	686.779	345.534	329.551	346.907	368.061	373.362	370.965	418.123	368.816	-0.321003	0.363296	0.235569	-0.229012	0.606647	0.394909	0.0873676	0.701968	0.438843
Pgm5	724.503	948.419	955.798	1222.58	1245.59	1174.17	1190.94	1212.46	1171.01	0.472502	0.00390679	0.00119663	0.44643	0.010508	0.00204844	-0.0290052	0.88499	0.689961
Actl9	1.93459	1.79966	2.98687	5.25616	7.27804	5.20003	7.09495	5.98744	4.89146	1.40848	0.23342	0.134574	1.42807	0.269416	0.122536	0.0159841	0.991108	0.983697
Slc5a9	0.967294	0.899829	1.99125	1.05123	2.07944	1.04001	2.02713	0	0	0.122941	0.961525	0.935681	-0.930887	0.806124	0.637757	-1.05455	0.823851	0.597485
S100a13	288.254	170.967	137.396	261.757	298.4	289.121	258.459	243.489	217.181	0.51182	0.105046	0.0518243	0.274177	0.508898	0.301061	-0.242494	0.19839	0.0681071
Apoa5	0	0.899829	0.995623	0	0	0	0	0	0	-1.71776	0.763874	0.632007	-1.78503	0.791065	0.613389	NA	NA	NA
Rab12	2084.52	1573.8	1518.32	2119.29	2279.07	2141.37	1964.29	2054.69	1839.19	0.339469	0.0579366	0.0257133	0.182616	0.422323	0.229057	-0.160817	0.0744067	0.0189267
Neo1	3610.91	4838.38	4927.34	6839.32	6468.1	6271.23	5266.48	5368.74	5858.01	0.551627	0.000768367	0.000197891	0.305273	0.120372	0.0420673	-0.248974	0.000658834	7.15585e-05
Adgrv1	37.7245	41.3921	30.8643	22.0759	20.7944	34.3202	14.1899	24.9477	36.1968	-0.510085	0.278021	0.167267	-0.541384	0.356507	0.180054	-0.0343388	0.980485	0.935606
Mthfs	199.263	132.275	123.457	135.609	138.283	124.801	142.913	138.709	134.026	-0.190363	0.565322	0.417386	-0.127244	0.768995	0.577631	0.0590808	0.908835	0.731021
Efcab11	198.295	173.667	212.068	50.4592	33.2711	46.8002	43.5833	61.8702	67.5021	-2.15921	1.83303e-18	7.54199e-20	-1.74998	4.7942e-13	1.19196e-14	0.405665	0.383291	0.16816
Btk	30.9534	42.2919	37.8337	71.4838	59.2641	57.2003	55.746	56.8807	53.806	0.758841	0.0230646	0.00888775	0.58478	0.117336	0.0407437	-0.17709	0.746525	0.488858
Wdr82	2134.82	2336.86	2834.54	2146.62	2013.94	1905.29	2129.5	2310.15	2316.59	-0.266307	0.121389	0.0612769	-0.109605	0.642294	0.433224	0.153885	0.103667	0.028857
Ccser1	160.571	171.867	143.37	217.605	172.594	186.161	190.55	182.617	158.483	0.274936	0.230739	0.132576	0.159645	0.5804	0.369094	-0.118816	0.71146	0.450614
Whamm	370.474	352.733	313.621	444.671	428.365	435.762	429.751	350.265	356.098	0.337838	0.032802	0.0133735	0.135295	0.591036	0.379118	-0.206354	0.203578	0.0704637
Pappa	52.2339	99.881	103.545	68.3301	60.3038	96.7205	63.8545	62.8681	51.8494	-0.180243	0.720948	0.579362	-0.515821	0.225343	0.0965465	-0.338514	0.416373	0.188312
Wfdc5	0	0	0	1.05123	1.03972	2.08001	1.01356	0.997907	0	2.98948	0.328493	0.206815	1.9361	0.768213	0.576128	-1.06235	0.815317	0.580393
Urah	37.7245	32.3938	14.9343	30.4857	57.1846	46.8002	36.4883	28.9393	28.3704	0.660731	0.206707	0.115845	0.142068	0.872705	0.729736	-0.522744	0.303976	0.121246
Kdm6a	726.438	1454.12	881.126	1562.13	1521.11	1041.05	1304.46	884.145	987.096	0.431722	0.178254	0.0971291	0.055767	0.90533	0.828447	-0.378742	0.304738	0.121642
Gan	27.0842	44.9914	72.6805	105.123	38.4697	48.8803	38.5154	42.91	58.6975	0.41356	0.511955	0.366108	-0.0420997	0.960981	0.914366	-0.45774	0.39924	0.177838
Bivm	475.909	422.919	415.175	336.394	328.552	355.682	378.059	367.23	341.424	-0.362244	0.0218563	0.00835618	-0.270256	0.127122	0.0451254	0.0883449	0.702403	0.439431
Acan	7.73835	9.89812	6.96936	18.9222	15.5958	24.9601	9.12208	22.9518	22.5007	1.27107	0.0383419	0.0160094	1.15023	0.128291	0.0456198	-0.123981	0.921645	0.794478
Albfm1	2.90188	0.899829	0	0	1.03972	0	1.01356	5.98744	0.978291	-1.75928	0.60798	0.45935	1.07286	0.684798	0.479144	2.82631	0.319849	0.130387
Lrrn4	31.9207	75.5856	80.6455	119.841	117.488	121.681	42.5697	74.843	72.3935	0.933593	0.0108722	0.00377137	0.015065	0.991066	0.968744	-0.919794	0.000563065	5.99227e-05
Fam220a	565.867	443.616	489.846	590.793	624.872	616.723	515.904	615.708	515.559	0.292053	0.0821652	0.0387768	0.139887	0.5713	0.359908	-0.155792	0.303835	0.121149
Lsm1	304.698	265.449	275.788	242.835	199.626	214.241	277.717	252.47	220.115	-0.363002	0.0550689	0.0242435	-0.169343	0.495707	0.290423	0.189895	0.416816	0.188653
Dlg1	1972.31	2168.59	2146.56	2419.94	2356.01	2305.69	2201.46	2269.24	2312.68	0.173905	0.16017	0.0853108	0.113211	0.457958	0.259301	-0.0637443	0.57084	0.307151
Hsd3b7	472.04	397.724	348.468	617.074	627.991	656.243	557.46	524.899	537.082	0.644273	0.000111635	2.37026e-05	0.414577	0.0261381	0.00615384	-0.233396	0.0512283	0.0118968
LOC118568335	63.8414	238.455	118.479	100.918	58.2243	57.2003	82.0987	100.789	87.0679	-0.970269	0.0581296	0.0258216	-0.640155	0.248969	0.110632	0.328479	0.420371	0.191303
Phip	1158.82	1284.06	1304.27	967.134	865.047	821.604	889.909	989.923	885.353	-0.495716	0.000297579	6.97826e-05	-0.435042	0.00159872	0.00022487	0.0574858	0.771141	0.519178
Gm9733	6.77106	0	2.98687	5.25616	8.31776	12.4801	5.06782	2.99372	6.84804	1.43257	0.238343	0.137986	0.628985	0.75573	0.559821	-0.805576	0.554708	0.292237
Rbm43	412.067	337.436	335.525	292.243	278.645	260.001	318.259	313.343	329.684	-0.382709	0.0358747	0.0147907	-0.170468	0.447288	0.249877	0.208788	0.23821	0.086881
Tcf23	6.77106	6.2988	3.98249	2.10247	10.3972	3.12002	5.06782	4.98953	2.93487	-0.125562	0.927443	0.886037	-0.393247	0.799806	0.62654	-0.2704	0.921645	0.770262
Akr1e1	564.9	404.023	425.131	343.753	363.902	349.442	403.399	392.177	367.837	-0.395655	0.0478978	0.0206198	-0.255558	0.278964	0.128298	0.136121	0.461789	0.220524
Mlh1	451.726	412.122	518.72	293.294	290.082	290.161	305.083	366.232	363.924	-0.659617	5.07873e-05	1.0011e-05	-0.413111	0.0339949	0.00843863	0.243649	0.152529	0.0478234
Tmem88	1036.94	643.378	611.312	821.013	885.842	775.844	864.57	759.407	822.743	0.117865	0.719755	0.577823	0.0991783	0.805355	0.635784	-0.022828	0.921645	0.798714
Abca3	3185.3	6121.53	5359.44	17273.9	18174.3	19671.7	14316.6	12490.8	14038.5	1.9122	5.97704e-17	2.77668e-18	1.48052	5.38535e-10	1.88599e-11	-0.434045	3.93266e-09	1.23082e-10
Nol9	742.882	814.345	1034.45	668.584	660.222	661.443	720.644	705.52	726.87	-0.378613	0.0377475	0.0156979	-0.264036	0.214259	0.0900423	0.111704	0.424794	0.194555
Ctsk	55.1358	52.1901	34.8468	57.8178	48.8669	75.9204	55.746	61.8702	60.654	0.361442	0.376285	0.246351	0.32822	0.444942	0.247917	-0.0363883	0.955074	0.889871
Npy4r	0	0.899829	1.99125	0	0	0	1.01356	0	0	-2.3234	0.601672	0.453003	-1.42701	0.759881	0.564942	0.893256	0.921645	0.82672
Pom121	1953.93	2358.45	2793.72	1821.79	1848.62	1771.13	2048.41	1959.89	2106.26	-0.382941	0.0298992	0.0120128	-0.213631	0.331209	0.1629	0.166597	0.0504977	0.0116959
Gmeb1	784.476	948.419	941.859	776.861	797.466	810.164	770.309	790.342	828.613	-0.163952	0.325687	0.204556	-0.159751	0.408616	0.218706	0.00134885	0.992823	0.987133
Limch1	3393.27	4591.83	4048.2	11928.3	12451.7	12223.2	7975.74	8287.61	8644.18	1.60703	3.84095e-30	6.22694e-32	1.05277	1.1381e-12	2.95735e-14	-0.557064	2.34682e-22	1.37071e-24
Tceal6	23.2151	12.5976	19.9125	3.1537	0	0	4.05426	5.98744	8.80462	-4.65681	0.000346491	8.21676e-05	-1.63924	0.0352459	0.00885004	3.00982	0.119001	0.0343758
Col17a1	91.8929	89.083	91.5973	172.402	167.395	204.881	101.356	69.8535	89.0245	1.00128	1.4812e-06	2.20591e-07	-0.063145	0.904199	0.782729	-1.06771	4.20626e-07	1.94749e-08
Cog8	477.843	531.799	471.925	493.028	491.788	520.003	565.569	516.916	494.037	0.0241351	0.900224	0.849496	0.0925987	0.685386	0.479838	0.0649597	0.769371	0.517122
Ces2g	24.1824	34.1935	38.8293	75.6888	63.4229	56.1603	40.5426	50.8932	54.7843	1.00854	0.00379003	0.00115536	0.59316	0.172779	0.0673872	-0.417798	0.300989	0.119504
Slc25a23	955.687	1459.52	1328.16	1634.67	1828.87	1755.53	1865.97	1631.58	1530.05	0.481454	0.0147703	0.00535884	0.428495	0.0601872	0.0172036	-0.0560665	0.750848	0.493958
Taf15	2464.67	2133.49	2445.25	1516.93	1460.81	1425.85	1671.37	1692.45	1631.79	-0.675348	2.30738e-08	2.59256e-09	-0.491768	7.33847e-05	6.91539e-06	0.180145	0.0371439	0.00801234
Ces2f	2.90188	1.79966	0.995623	3.1537	2.07944	2.08001	3.04069	0	0.978291	0.359687	0.869153	0.768155	-0.922997	0.752171	0.55558	-1.28764	0.667168	0.400321
Ttll4	1002.12	1432.53	1616.89	1582.11	1354.76	1386.33	1358.18	1496.86	1535.92	0.0956415	0.748624	0.610558	0.118974	0.722745	0.520743	0.0209185	0.921645	0.798446
Hhex	493.32	438.217	410.197	465.696	462.676	431.602	478.402	477.997	522.407	0.0215617	0.919329	0.875542	0.144273	0.490255	0.285326	0.119449	0.494896	0.24382
Ebf3	3.86918	4.49914	6.96936	5.25616	10.3972	4.16002	10.1356	9.97907	4.89146	0.375531	0.767099	0.635576	0.71061	0.540592	0.329549	0.331214	0.857708	0.650007
Rabggta	639.381	494.906	503.785	593.946	630.071	589.683	660.844	581.779	574.257	0.149354	0.459129	0.317936	0.153653	0.524384	0.315195	0.000398787	0.997987	0.996697
Polr2j	1065.96	685.669	764.638	540.334	629.031	609.443	718.617	690.551	735.675	-0.497921	0.0216574	0.00826801	-0.225877	0.396929	0.209714	0.268187	0.0222647	0.00434736
Rskr	4.83647	5.39897	1.99125	6.3074	2.07944	2.08001	3.04069	0	2.93487	-0.229959	0.891006	0.817386	-1.03305	0.584163	0.372733	-0.807718	0.767054	0.514719
Prrg3	3054.71	4361.47	3464.77	5251.96	5000.02	4799.62	4316.77	3874.87	4233.07	0.470183	0.00654252	0.00213012	0.194704	0.39503	0.20829	-0.278367	0.000154247	1.37805e-05
Sort1	3556.74	5955.07	5204.12	9382.25	9284.7	9673.09	7712.21	7407.46	7904.59	0.947571	2.23298e-06	3.42287e-07	0.648751	0.00327272	0.000514106	-0.301382	4.7884e-07	2.24124e-08
Crcp	409.165	292.444	348.468	239.681	296.32	329.682	356.775	321.326	281.748	-0.275705	0.260196	0.153887	-0.125227	0.68974	0.484453	0.146308	0.560233	0.297258
Gm9009	0	0	0.995623	0	0	0	0	0	0	-0.829165	0.892349	0.838976	-0.894378	0.904199	0.826506	NA	NA	NA
Chsy3	100.599	132.275	156.313	138.763	140.362	146.641	146.967	157.669	140.874	0.13218	0.687862	0.542006	0.198476	0.567505	0.356052	0.0633075	0.892982	0.703183
3300002I08Rik	466.236	558.794	469.934	538.231	438.762	469.042	485.497	464.027	504.798	-0.0468638	0.862981	0.756942	-0.0370183	0.904199	0.787693	0.00695259	0.98688	0.948632
Xpo4	757.391	908.827	925.929	676.994	590.561	588.643	695.305	650.635	646.65	-0.480913	0.00231425	0.00067391	-0.377908	0.0206437	0.00461697	0.09993	0.556164	0.293443
Timm9	300.828	195.263	215.055	119.841	143.481	135.201	163.184	182.617	167.288	-0.832592	0.000577451	0.000144261	-0.466113	0.0780608	0.0240693	0.362534	0.104455	0.0291467
Cited2	1249.74	1221.97	885.109	2285.38	2390.32	2416.97	1928.81	1741.35	1545.7	1.08124	5.87097e-11	4.76557e-12	0.639646	0.00109478	0.000144888	-0.445659	3.80605e-07	1.74081e-08
Adra2b	4.83647	3.59931	2.98687	12.6148	20.7944	22.8801	13.1763	6.98535	9.78291	2.30308	0.00152671	0.000423924	1.3932	0.154112	0.0579843	-0.913825	0.239316	0.0874053
Pprc1	702.256	978.114	1354.05	670.686	667.5	635.443	802.743	925.059	931.333	-0.618478	0.0149256	0.00542356	-0.187682	0.614819	0.403137	0.428622	3.15851e-05	2.31744e-06
Erich6b	0	0	0	1.05123	0	0	0	0	0.978291	1.09439	0.869153	0.788544	1.02918	0.904199	0.800871	-0.0685129	0.991108	0.983792
Ppp1r26	453.661	562.393	544.606	403.673	351.425	430.562	471.307	547.851	484.254	-0.394563	0.0281527	0.0112057	-0.0508514	0.872533	0.729293	0.340643	0.0145663	0.00259455
Unc119	600.69	412.122	342.494	507.745	548.972	593.843	606.111	587.767	542.952	0.286638	0.293648	0.179213	0.362293	0.199399	0.0817604	0.0712586	0.734292	0.475184
Cdcp2	0	0.899829	0	0	0	0	2.02713	0.997907	0.978291	-0.829165	0.892349	0.838976	1.96797	0.557461	0.346372	2.79398	0.497062	0.245569
Pnpla5	0	0	0	0	0	0	0	0	0.978291	NA	NA	NA	1.02918	0.904199	0.800871	0.893256	0.921645	0.82672
Cd74	286.319	226.757	146.357	687.506	867.127	801.844	1805.16	1487.88	1514.39	1.83911	3.10545e-14	1.85411e-15	2.86987	7.62364e-36	1.96816e-38	1.02659	1.88611e-23	9.1142e-26
Ppp1r14bl	0	0	0.995623	0	0	1.04001	0	0	0	0.13262	0.977717	0.970124	-0.894378	0.904199	0.826506	-1.0303	0.921645	0.800659
Coq9	576.507	628.08	539.628	528.77	528.178	532.483	577.732	517.913	490.124	-0.132413	0.430336	0.291525	-0.134329	0.530011	0.319738	-0.0055692	0.989104	0.955684
Rsu1	1572.82	1716.87	1567.11	2148.72	2130.39	2036.33	2149.77	2064.67	2028	0.380844	0.000841753	0.000218767	0.365507	0.00226276	0.000336913	-0.0186482	0.921645	0.771672
Dnajb14	258.268	328.437	354.442	397.366	343.108	362.962	327.381	343.28	336.532	0.23443	0.281617	0.170076	0.102525	0.736198	0.536682	-0.13473	0.494489	0.243341
Eps8l3	0.967294	2.69949	1.99125	3.1537	3.11916	1.04001	1.01356	1.99581	0.978291	0.365469	0.869153	0.769037	-0.507853	0.864403	0.715662	-0.876972	0.783281	0.534481
Setdb1	1522.52	2003.02	1926.53	1442.29	1458.73	1402.97	1600.42	1629.58	1596.57	-0.339102	0.0363125	0.0150057	-0.172666	0.399934	0.211953	0.163519	0.0625039	0.0152001
Mdh1b	32.888	29.6943	16.9256	59.9203	73.8201	68.6404	54.7325	49.8953	41.0882	1.34661	0.000184066	4.10567e-05	0.87418	0.0470068	0.0127133	-0.477028	0.200792	0.0692059
Rap1gds1	1420.96	1482.02	1545.21	1780.79	1698.9	1486.17	1610.55	1597.65	1637.66	0.160932	0.294913	0.180149	0.127126	0.384737	0.20074	-0.0369385	0.848123	0.63315
Efnb1	2018.74	2195.58	2503	2588.14	2676.24	2724.81	2898.79	2818.09	2815.52	0.252352	0.0814431	0.0383859	0.348481	0.0176204	0.00382133	0.0930471	0.301079	0.119572
Cpa1	157.669	99.881	84.6279	165.044	149.72	195.521	154.062	166.65	134.026	0.578962	0.0612526	0.0275068	0.414719	0.245577	0.10851	-0.168768	0.584883	0.319604
Gskip	373.376	341.035	330.547	331.138	351.425	306.802	387.182	373.217	385.447	-0.0767042	0.731126	0.591056	0.136777	0.505311	0.298172	0.210108	0.193312	0.0656827
Cables1	137.356	104.38	115.492	141.916	199.626	178.881	161.157	155.673	134.026	0.546118	0.0277256	0.0110078	0.340406	0.208524	0.0868256	-0.209707	0.46718	0.224389
Nutf2	3363.28	2140.69	2709.09	1310.89	1278.86	1217.85	1826.44	1763.3	1725.71	-1.10683	2.34746e-09	2.30311e-10	-0.623493	0.00185253	0.00026637	0.479455	2.7348e-10	7.03793e-12
Det1	339.52	316.74	338.512	252.296	231.858	286.001	306.096	321.326	262.182	-0.369188	0.037302	0.0154772	-0.157682	0.489452	0.284722	0.20786	0.309995	0.125029
Zfp987	1.93459	2.69949	0	2.10247	0	1.04001	0	0	3.91316	-0.257949	0.930045	0.889647	0.0720358	0.991066	0.971774	0.327266	0.942267	0.869308
Mucl3	61.9068	70.1866	61.7286	54.6641	37.4299	67.6003	85.1394	102.784	76.3067	-0.27815	0.487292	0.343652	0.449083	0.158631	0.0601653	0.724056	0.0258863	0.00523923
Sgtb	121.879	149.372	148.348	172.402	179.872	162.241	103.384	117.753	162.396	0.295919	0.19116	0.105615	-0.125791	0.771605	0.583013	-0.423964	0.0833645	0.0217908
Dock8	191.524	325.738	326.564	561.358	514.662	578.243	408.466	462.031	486.211	0.972946	2.99914e-05	5.65021e-06	0.687714	0.00923053	0.00173804	-0.287391	0.0311563	0.00652816
Kmt5a	2100.96	1718.67	1829.95	1519.03	1560.62	1525.69	1723.06	1528.79	1594.61	-0.292557	0.0373267	0.0154916	-0.217183	0.198834	0.0814841	0.0717616	0.583598	0.318083
Tmem169	6.77106	5.39897	11.9475	3.1537	3.11916	3.12002	2.02713	0.997907	2.93487	-1.35309	0.190894	0.105447	-2.006	0.0975324	0.0319287	-0.655219	0.817953	0.584075
Slc8a2	102.533	107.08	152.33	55.7153	74.8599	71.7604	90.2072	79.8325	103.699	-0.835334	0.00398925	0.00122679	-0.397951	0.231412	0.100082	0.434638	0.181577	0.0603794
Upk1a	66.7433	55.7894	45.7987	45.203	47.8271	37.4402	37.5019	69.8535	62.6106	-0.36612	0.337695	0.214501	0.0181223	0.984538	0.954225	0.380789	0.44126	0.205791
Trpv4	82.22	77.3853	62.7242	49.4079	58.2243	50.9603	41.5561	51.8911	64.5672	-0.486053	0.120384	0.0607101	-0.488465	0.185559	0.0742009	-0.00558086	0.991176	0.984048
Tada2b	341.455	392.325	470.93	494.079	580.164	520.003	435.833	457.041	457.84	0.406689	0.0339226	0.0138797	0.168687	0.494934	0.289605	-0.240887	0.0774823	0.0199007
Acta2	13061.4	8979.39	9646.59	4916.62	5163.25	4515.7	6998.66	7120.06	8944.52	-1.1162	1.2534e-10	1.06436e-11	-0.454076	0.0386542	0.00991195	0.65876	9.32739e-13	1.60898e-14
Rac2	282.45	218.658	209.081	352.163	412.769	454.482	391.236	322.324	289.574	0.782399	9.465e-05	1.9747e-05	0.50226	0.0334846	0.00828565	-0.284372	0.115559	0.0331607
Trpc5os	0.967294	0.899829	1.99125	0	1.03972	0	1.01356	0.997907	0	-1.77523	0.548129	0.401169	-0.937377	0.790063	0.609744	0.835065	0.921645	0.760103
Taok2	1848.5	2877.65	2912.2	4125.04	3840.73	4023.78	3540.38	3522.61	3480.76	0.652484	0.00136274	0.000373366	0.46794	0.040397	0.0104609	-0.187209	0.00748738	0.00117822
Lama1	201.197	311.341	263.84	145.07	123.727	127.921	144.94	193.594	223.05	-0.967423	2.78213e-05	5.20872e-06	-0.464338	0.12441	0.0439114	0.500835	0.0286894	0.00590972
Rnf133	0	0.899829	0	1.05123	1.03972	0	0	0.997907	1.95658	1.03012	0.821013	0.705811	1.53527	0.736198	0.536595	0.505023	0.921645	0.814667
Frem3	0.967294	1.79966	5.97374	5.25616	2.07944	4.16002	1.01356	0.997907	3.91316	0.40686	0.821678	0.706658	-0.545399	0.827885	0.668157	-0.950282	0.682422	0.417267
Marchf5	1747.9	1344.34	1499.41	1352.94	1390.11	1438.33	1362.23	1399.06	1398.96	-0.132409	0.469065	0.326783	-0.138614	0.49631	0.291044	-0.00976991	0.954864	0.889085
Rnf19a	1615.38	1930.13	1689.57	1987.88	2122.07	1922.97	1824.42	1695.44	1751.14	0.206618	0.161231	0.0859967	0.0131803	0.959178	0.910906	-0.196578	0.0228858	0.0044982
Rab7b	17.4113	14.3973	21.9037	36.7931	38.4697	35.3602	38.5154	24.9477	44.0231	1.04905	0.014327	0.00517345	1.00892	0.0461878	0.0124374	-0.0421799	0.960837	0.899752
Gns	1774.98	2262.17	2164.48	2770	3032.86	2991.06	2649.46	2560.63	2638.45	0.505932	0.0005211	0.000128935	0.342996	0.0317843	0.00778641	-0.165869	0.0390051	0.00852339
Radil	87.0565	99.881	82.6367	330.087	327.512	304.722	285.825	282.408	284.683	1.83591	1.1171e-24	2.7353e-26	1.66324	2.58363e-20	3.05953e-22	-0.175842	0.340162	0.142739
Spata32	0.967294	0.899829	0	0	0	0	0	0	0	-1.69911	0.767426	0.637344	-1.76319	0.794797	0.619708	NA	NA	NA
Pld5	25.1496	26.9949	28.8731	34.6907	25.993	29.1201	16.217	25.9456	29.3487	0.151372	0.799281	0.676181	-0.184316	0.810136	0.64268	-0.338521	0.658826	0.392406
Caly	2.90188	0.899829	1.99125	1.05123	0	1.04001	2.02713	1.99581	0	-1.4636	0.536822	0.390192	-0.521129	0.868836	0.723819	0.937375	0.853128	0.640325
Ttc25	80.2854	81.8844	69.6936	108.277	124.766	134.161	101.356	131.724	113.482	0.66452	0.0063677	0.0020668	0.582545	0.0313459	0.00764912	-0.0853539	0.860582	0.654249
Prkcq	47.3974	42.2919	31.8599	49.4079	43.6683	50.9603	41.5561	35.9246	30.327	0.245513	0.566371	0.418414	-0.171384	0.782173	0.596998	-0.420971	0.380762	0.166523
Taf5	325.978	283.446	322.582	190.273	179.872	164.321	227.038	212.554	210.333	-0.799607	3.63964e-06	5.80902e-07	-0.515817	0.00345846	0.000547359	0.280312	0.171434	0.055841
Pou3f4	1.93459	1.79966	1.99125	1.05123	0	1.04001	0	0	0	-1.45173	0.532796	0.385566	-3.37602	0.234269	0.101685	-1.92875	0.800208	0.557588
Kif1b	1445.14	1851.85	1789.13	2581.83	2226.04	2359.77	1822.39	1934.94	2095.5	0.496933	0.00136701	0.000374765	0.205775	0.29536	0.138828	-0.293849	0.00112939	0.000131056
Cntrl	626.807	859.336	820.393	797.886	650.865	679.123	709.495	766.392	749.371	-0.114463	0.641774	0.493242	-0.0487623	0.889435	0.75296	0.0629722	0.766076	0.513616
Vpreb3	3.86918	1.79966	1.99125	25.2296	28.0725	42.6402	23.312	27.9414	18.5875	3.65483	3.79294e-07	5.0868e-08	3.19754	3.67005e-05	3.22144e-06	-0.461431	0.479519	0.23301
Mpp6	747.718	628.98	667.067	324.831	321.274	333.842	412.521	372.219	356.098	-1.05803	7.86651e-14	4.87699e-15	-0.837236	2.50334e-08	1.12958e-09	0.217097	0.180519	0.0599566
Rrp15	468.17	278.947	322.582	127.199	114.369	134.161	212.848	207.565	183.919	-1.50682	5.37286e-10	4.86285e-11	-0.819135	0.00120868	0.000162599	0.683368	0.000278886	2.68904e-05
Piezo1	2295.39	4105.02	4128.85	4704.27	4346.03	4519.86	4341.1	4122.35	4568.62	0.368068	0.162017	0.0866151	0.310393	0.313465	0.15061	-0.0599671	0.605114	0.337984
Fxr1	2071.94	1887.84	1828.96	1506.42	1604.29	1587.05	1607.51	1623.59	1544.72	-0.299075	0.0159917	0.00586527	-0.273698	0.0353465	0.00888126	0.0218222	0.918107	0.749889
Btf3	10815.3	5945.17	5383.33	4828.31	5493.88	5193.79	5462.1	6305.77	5548.87	-0.510842	0.0749353	0.0349374	-0.349901	0.308021	0.146906	0.156438	0.0940141	0.0254304
Tuba4a	691.615	511.103	516.728	403.673	423.166	458.642	457.117	413.133	366.859	-0.416383	0.0314713	0.0127465	-0.47001	0.0273269	0.00648896	-0.057853	0.836727	0.613829
Lman2	3174.66	3332.97	3680.82	3409.15	3381.17	3495.46	3512	3192.3	3283.14	0.015883	0.923896	0.881493	-0.0252475	0.904199	0.820308	-0.0443038	0.729116	0.469703
Zfp358	1173.33	835.041	904.026	845.191	1016.85	870.484	998.361	963.978	937.203	-0.0895864	0.733954	0.593834	-0.002067	0.993617	0.989372	0.0836173	0.61215	0.344528
Tssk2	0	0.899829	0	1.05123	1.03972	0	1.01356	0	0	1.03012	0.821013	0.705811	0.0674059	0.991066	0.984907	-0.965936	0.904172	0.722438
Msantd4	986.64	887.231	912.986	629.688	641.507	639.603	718.617	750.426	711.218	-0.542149	1.17657e-05	2.0607e-06	-0.350256	0.00892738	0.00167286	0.188429	0.107283	0.0301529
Nt5c3b	1071.76	1024.9	1057.35	695.916	700.772	661.443	887.882	887.139	845.244	-0.613627	1.14844e-07	1.43619e-08	-0.263761	0.0409479	0.0106389	0.346458	0.000363258	3.63523e-05
Lrch1	533.946	691.968	654.124	701.172	840.094	750.884	654.763	687.558	676.977	0.287877	0.117203	0.0587755	0.106111	0.662807	0.455238	-0.184656	0.150855	0.0471544
Palm	1378.39	1090.59	1134.01	725.351	712.208	717.604	888.896	887.139	818.83	-0.739102	4.02316e-07	5.41579e-08	-0.469476	0.00320356	0.000501804	0.265816	0.00939708	0.00154233
Fbxw28	0	0	0	0	0	0	0	0	0.978291	NA	NA	NA	1.02918	0.904199	0.800871	0.893256	0.921645	0.82672
Mre11a	591.017	619.082	699.923	372.136	309.837	330.722	377.046	402.156	432.405	-0.914742	3.98625e-09	4.04464e-10	-0.652565	2.35501e-05	1.97727e-06	0.259281	0.10205	0.0282863
Asl	345.324	254.652	262.844	308.011	307.757	347.362	334.476	316.336	354.141	0.161306	0.503066	0.357726	0.224594	0.364205	0.185879	0.0597436	0.83897	0.6187
Flnb	1424.82	2805.67	2606.54	2693.26	2637.77	2561.53	2717.37	2728.28	2759.76	0.209152	0.506265	0.360765	0.26585	0.441835	0.245169	0.0543519	0.630181	0.36213
Alpk2	0	0.899829	0.995623	2.10247	1.03972	1.04001	3.04069	0.997907	0.978291	1.13905	0.682536	0.536113	1.39999	0.638446	0.429168	0.257955	0.940812	0.866751
Tssc4	1331.96	979.913	1068.3	696.967	707.01	690.564	844.299	934.04	831.547	-0.689048	2.38701e-05	4.42551e-06	-0.369362	0.0515215	0.0142293	0.31589	0.00197268	0.00024962
Slc12a8	20.3132	22.4957	13.9387	23.1271	8.31776	15.6001	23.312	13.9707	20.5441	-0.32294	0.687127	0.541163	-0.000858458	0.999175	0.998488	0.319605	0.7831	0.534182
Adam28	78.3508	123.277	153.326	96.7134	87.3365	136.241	94.2615	90.8095	89.0245	-0.145752	0.756853	0.622046	-0.375004	0.336714	0.166694	-0.232097	0.542618	0.28288
Pars2	200.23	208.76	223.02	117.738	154.918	133.121	160.143	178.625	180.006	-0.63667	0.00179355	0.000509048	-0.280799	0.200767	0.0824453	0.352722	0.126242	0.0373895
Tmem241	194.426	202.461	203.107	242.835	231.858	241.281	216.903	218.542	220.115	0.255272	0.169121	0.0911789	0.131551	0.592109	0.380312	-0.126933	0.613937	0.346071
Gm40095	2.90188	4.49914	4.97811	5.25616	5.1986	7.28004	7.09495	4.98953	4.89146	0.520924	0.669587	0.522666	0.457505	0.766987	0.572894	-0.0664619	0.979115	0.933287
Irf3	1209.12	884.532	914.977	1140.59	1185.28	1218.89	1182.83	1150.59	1026.23	0.238938	0.214084	0.120961	0.163435	0.505451	0.298284	-0.0796005	0.584717	0.319169
Hsf3	3.86918	4.49914	3.98249	2.10247	4.15888	2.08001	3.04069	0.997907	0.978291	-0.564757	0.709956	0.564697	-1.30277	0.435228	0.239549	-0.740275	0.806956	0.569818
Pla2g2d	0	3.59931	2.98687	2.10247	1.03972	0	0	1.99581	1.95658	-1.07214	0.674077	0.527226	-0.73512	0.811142	0.644078	0.335442	0.935222	0.856043
Exoc1	600.69	582.189	658.107	503.54	406.531	436.802	426.711	503.943	444.144	-0.44859	0.00505859	0.00160061	-0.417417	0.00970274	0.00184547	0.0278693	0.921645	0.807417
Vrk1	942.144	835.041	929.912	473.055	354.545	377.522	488.538	518.911	529.255	-1.16545	5.23106e-13	3.47411e-14	-0.812806	3.6754e-10	1.25828e-11	0.349266	0.0162394	0.00296191
Styxl1	7.73835	8.09846	5.97374	25.2296	31.1916	22.8801	12.1628	9.97907	23.479	1.86089	0.000768009	0.000197755	1.06758	0.191205	0.0773278	-0.795866	0.224338	0.080038
Smarcd3	739.013	596.586	587.417	422.596	431.484	406.642	524.013	525.897	518.494	-0.606828	0.000157043	3.4555e-05	-0.28996	0.111346	0.0380694	0.313237	0.0101975	0.00170521
Banf1	2933.8	1683.58	2000.21	1036.52	1000.21	1063.93	1356.15	1381.1	1333.41	-1.09147	4.98875e-07	6.80765e-08	-0.696543	0.00295335	0.000455816	0.390819	1.69328e-06	9.13381e-08
Anks4b	0.967294	0.899829	0	0	0	0	1.01356	0	0	-1.69911	0.767426	0.637344	-0.805416	0.897434	0.767156	0.893256	0.921645	0.82672
Txlna	2201.56	2604.1	2535.85	2423.09	2543.16	2493.93	2573.44	2521.71	2438.88	0.0252173	0.892349	0.824628	0.0406624	0.866963	0.720395	0.0122857	0.928572	0.841203
Smndc1	1098.85	884.532	952.811	790.527	840.094	771.684	833.15	871.172	857.961	-0.287143	0.0666606	0.0303863	-0.19237	0.28162	0.12992	0.0912644	0.527976	0.270945
Ptges3	4333.48	2728.28	3439.88	2008.91	2102.31	1851.21	2385.93	2351.07	2191.37	-0.814815	2.56106e-05	4.7705e-06	-0.596031	0.00378739	0.000607708	0.2148	0.0129637	0.00226248
Mcm10	689.681	651.476	730.787	137.711	112.29	95.6805	251.364	220.537	282.726	-2.58156	7.25881e-49	3.24634e-51	-1.45299	4.29704e-21	4.65444e-23	1.1255	1.79427e-09	5.22239e-11
Slc25a11	2270.24	1597.2	1580.05	1389.73	1357.87	1446.65	1626.77	1590.66	1513.42	-0.374908	0.0573254	0.0253811	-0.199161	0.420607	0.227795	0.171693	0.0608719	0.014687
A930007A09Rik	80.2854	71.0865	78.6542	108.277	94.6146	124.801	106.424	110.768	97.8291	0.513663	0.0501134	0.0217369	0.458162	0.0922453	0.0296957	-0.0591256	0.921645	0.764377
Gmps	1991.66	1685.38	1885.71	1109.05	1023.08	985.925	1138.23	1200.48	1181.78	-0.832919	1.11737e-10	9.45093e-12	-0.656068	1.53575e-07	7.9985e-09	0.173468	0.0979048	0.026829
Cuedc1	682.91	634.379	618.282	560.307	520.9	489.843	592.935	600.74	608.497	-0.298949	0.0427898	0.0181488	-0.0992136	0.597965	0.386163	0.196411	0.136671	0.0414766
Wdr55	306.632	269.949	296.696	190.273	159.077	173.681	193.591	195.59	202.506	-0.737055	2.9005e-05	5.44817e-06	-0.557181	0.00133533	0.00018301	0.176473	0.49316	0.242465
Ccdc125	294.057	297.843	287.735	236.527	276.566	291.201	253.391	274.424	301.314	-0.126995	0.5535	0.405811	-0.0815041	0.767445	0.573882	0.0424433	0.919527	0.752951
Tmbim6	9419.51	7907.69	7507.99	12632.7	13750.3	13432.7	12367.5	11133.6	11176	0.683167	3.60975e-07	4.81085e-08	0.485666	0.000887023	0.000113952	-0.20119	0.00584163	0.00087869
Mettl7a1	1032.1	1141.88	816.411	3155.8	3933.26	3522.5	2437.62	2559.63	2328.33	1.82889	3.91892e-28	7.38303e-30	1.29583	1.43433e-16	2.39886e-18	-0.536503	2.85254e-10	7.35696e-12
Lrfn1	300.828	276.247	344.486	215.503	213.143	195.521	280.757	290.391	237.725	-0.559243	0.0020242	0.000579942	-0.184121	0.462824	0.26305	0.371639	0.0354829	0.00758225
Gm5148	1066.93	537.198	469.934	587.639	663.342	586.563	657.803	719.491	634.911	-0.172759	0.681457	0.534903	-0.0387253	0.943643	0.888088	0.129264	0.399133	0.177756
LOC118568416	1377.43	783.751	826.367	465.696	434.603	430.562	688.21	745.436	852.092	-1.16631	1.09583e-06	1.59093e-07	-0.382053	0.20825	0.0866518	0.78064	3.12119e-12	5.9453e-14
Ppp1ca	9195.1	6699.22	7592.62	6174.94	6084.44	6285.79	6832.44	6724.89	6624.01	-0.338634	0.0390204	0.0163414	-0.214767	0.267069	0.121199	0.12013	0.0801993	0.0207292
Marveld1	2098.06	2045.31	2040.03	2267.51	2506.77	2394.09	2667.7	2422.92	2436.92	0.215438	0.0675257	0.0308486	0.287469	0.0171477	0.00370555	0.0686207	0.581798	0.315806
Pcid2	899.584	939.421	912.986	715.889	791.227	761.284	770.309	781.361	786.546	-0.276688	0.0327652	0.0133567	-0.231558	0.0831695	0.0260926	0.0419352	0.842074	0.622447
Was	42.5609	56.6892	55.7549	117.738	94.6146	109.201	118.587	88.8137	86.0896	1.05387	8.7141e-05	1.80245e-05	0.923058	0.00260986	0.000395039	-0.134361	0.770116	0.518308
Miox	0	0	0	0	1.03972	0	0	0	0	1.09439	0.869153	0.788544	NA	NA	NA	-1.0303	0.921645	0.800659
Angel1	348.226	405.823	503.785	359.522	409.65	377.522	416.575	448.06	398.164	-0.130958	0.60392	0.455371	0.00915224	0.98627	0.957676	0.137027	0.456468	0.216064
Rbm38	335.651	240.254	328.556	222.861	217.302	201.761	220.957	220.537	263.16	-0.491545	0.0206517	0.00782753	-0.355076	0.154389	0.0581147	0.1335	0.615776	0.348334
Plod2	2465.63	3103.51	1903.63	1547.41	1728.02	1485.13	1482.84	1460.94	1429.28	-0.648359	0.00169711	0.000477817	-0.769321	0.000176966	1.84931e-05	-0.124348	0.262903	0.0994796
Cd99	19.3459	10.7979	12.9431	18.9222	11.4369	22.8801	26.3527	14.9686	10.7612	0.309806	0.688481	0.542726	0.278097	0.783346	0.598918	-0.0362759	0.984183	0.942037
Utp4	665.498	691.068	839.31	509.848	452.278	516.883	612.193	619.7	590.888	-0.567796	0.00052195	0.000129174	-0.265	0.151795	0.0567888	0.299615	0.0127507	0.00221813
Ppa2	1130.77	654.175	717.844	485.67	579.124	575.123	606.111	662.61	619.258	-0.607467	0.0148603	0.00539733	-0.402038	0.14884	0.0553248	0.201239	0.145787	0.0451115
4933403O08Rik	3.86918	4.49914	0.995623	2.10247	1.03972	0	1.01356	0	0.978291	-1.58237	0.408362	0.272896	-2.23438	0.313912	0.151001	-0.656081	0.921645	0.759637
Rbms2	2417.27	2580.71	2424.34	3199.95	3410.28	3214.66	2749.8	2678.38	2824.33	0.406653	0.000142724	3.11012e-05	0.156497	0.230097	0.099273	-0.253292	0.000340573	3.37569e-05
Alpk1	121.879	179.066	165.273	162.941	156.998	179.921	154.062	187.606	210.333	0.101833	0.75654	0.620837	0.246451	0.454232	0.255566	0.142218	0.653788	0.386792
Ablim1	1641.5	2510.52	2403.43	4727.39	4560.21	4053.94	3620.45	3870.88	3909.25	1.02717	6.08884e-08	7.28768e-09	0.801266	4.38118e-05	3.91695e-06	-0.228482	0.00576655	0.0008661
Gja5	586.18	729.761	611.312	1528.49	1653.16	1503.85	1208.17	1229.42	1406.78	1.28326	1.48994e-20	5.13082e-22	0.999248	3.48635e-11	1.06246e-12	-0.286814	0.00283227	0.000379715
Sec24a	371.441	458.013	475.908	624.432	519.86	532.483	408.466	482.987	450.014	0.363191	0.0496642	0.0215139	0.0426089	0.904199	0.784135	-0.323422	0.0172581	0.00318262
Rrs1	655.825	431.918	567.505	396.315	405.491	411.842	401.371	355.255	388.382	-0.444982	0.0316009	0.0128043	-0.527108	0.0161447	0.00344766	-0.0857951	0.696133	0.433612
Hnrnpdl	5889.85	5232.5	5597.39	3872.74	3214.82	3451.78	3527.2	3881.86	4059.91	-0.663649	2.05635e-07	2.66125e-08	-0.540038	1.00863e-05	7.64763e-07	0.120343	0.298483	0.11816
Casp9	711.928	807.146	801.476	945.058	1025.16	996.325	880.787	906.099	969.486	0.356379	0.00793671	0.00264616	0.251722	0.104642	0.0350373	-0.107562	0.415357	0.187549
Bcs1l	366.604	277.147	314.617	228.118	242.255	204.881	273.662	280.412	270.008	-0.502414	0.0105344	0.00364123	-0.213201	0.356825	0.180515	0.285543	0.111317	0.0315493
Dnhd1	87.0565	170.068	120.47	157.685	135.164	134.161	132.777	148.688	123.265	0.17763	0.647969	0.499434	0.101201	0.853127	0.700546	-0.0793376	0.857384	0.649633
Cc2d2b	2.90188	0.899829	0	17.871	14.5561	12.4801	8.10851	5.98744	7.82633	3.56156	0.000637751	0.000160579	2.53029	0.0650598	0.0190162	-1.03586	0.223956	0.0798702
Fahd2a	177.982	125.076	107.527	79.8937	99.8132	66.5603	110.479	83.8241	118.373	-0.735197	0.0171304	0.00634852	-0.388405	0.277555	0.127468	0.343274	0.315824	0.128161
Zfp541	2.90188	2.69949	3.98249	1.05123	0	2.08001	1.01356	3.99163	4.89146	-1.60927	0.371333	0.242089	0.0568508	0.985439	0.955684	1.66132	0.50181	0.249425
Klhl6	202.164	216.859	257.866	161.89	172.594	163.281	187.509	206.567	208.376	-0.440665	0.0298992	0.0120127	-0.163876	0.547559	0.336531	0.273857	0.199807	0.068687
Nes	1755.64	1967.93	2322.79	2547.14	2212.53	2587.53	2677.84	2850.02	2798.89	0.283266	0.104189	0.0512791	0.464989	0.00380572	0.000611931	0.178773	0.0544431	0.0128208
Ctsf	372.408	334.736	240.941	419.442	504.264	593.843	435.833	365.234	416.752	0.680566	0.00357152	0.00108143	0.364832	0.148013	0.0548591	-0.319352	0.0513592	0.0119358
Mgat5	132.519	416.621	459.978	403.673	386.776	437.842	301.029	290.391	381.534	0.285464	0.570387	0.42221	-0.0506304	0.944562	0.88953	-0.337115	0.0365148	0.0078479
Abitram	426.577	636.179	666.072	549.795	469.954	465.922	509.823	493.964	576.213	-0.216764	0.400724	0.266627	-0.126889	0.713053	0.51008	0.0876211	0.683774	0.41871
Eps15	1209.12	1440.63	1440.67	1704.05	1615.73	1664.01	1367.3	1416.03	1363.74	0.287034	0.0416047	0.0175684	0.0231117	0.917489	0.848182	-0.266974	0.000830891	9.28607e-05
Abraxas2	703.223	690.169	726.805	625.483	668.54	691.604	668.952	685.562	721.001	-0.0922327	0.575947	0.427678	-0.0268486	0.904199	0.809453	0.0622364	0.74801	0.49065
Atg4d	561.998	431.018	454.004	552.948	572.886	539.763	575.704	521.905	528.277	0.205464	0.280969	0.169606	0.172439	0.446767	0.24941	-0.0367915	0.892793	0.702867
Klk9	0.967294	0.899829	0	1.05123	0	0	0	2.99372	0	-0.741093	0.869153	0.787207	0.674323	0.903692	0.776504	1.41057	0.820786	0.592335
Trex2	0	0	0	0	0	0	0	0.997907	0	NA	NA	NA	1.02918	0.904199	0.800871	0.893256	0.921645	0.82672
Slc22a30	3.86918	0.899829	0	2.10247	0	2.08001	2.02713	1.99581	4.89146	0.137952	0.963515	0.938469	1.06285	0.671194	0.464125	0.921972	0.771867	0.51997
Kcnj8	412.067	310.441	264.836	385.802	557.29	583.443	590.908	514.92	509.69	0.630986	0.0130643	0.00465445	0.714537	0.000997038	0.000130211	0.079507	0.792815	0.546645
Prpsap1	1970.38	1616.09	1560.14	1337.17	1470.16	1336.41	1498.05	1379.11	1346.13	-0.310454	0.0507203	0.0220484	-0.281213	0.103928	0.0347457	0.0254321	0.91311	0.739025
Cox6a2	6.77106	3.59931	2.98687	30.4857	47.8271	44.7202	19.2577	12.9728	8.80462	3.20747	3.34843e-08	3.8617e-09	1.62309	0.0640434	0.0186195	-1.58973	0.0010891	0.000125818
P3h4	1555.41	1167.98	1126.05	963.98	1080.27	1018.17	977.076	1068.76	1102.53	-0.327686	0.0833402	0.0394198	-0.285788	0.175203	0.0686458	0.0383531	0.854407	0.643971
Supt20	1164.62	1646.69	1582.04	1699.84	1685.39	1642.17	1610.55	1684.47	1651.36	0.19649	0.329575	0.2079	0.174063	0.465177	0.265066	-0.0251924	0.893397	0.703998
Ctnnb1	20042.3	19303.1	20002.1	16573.7	17399.7	16753.4	19196.9	18957.2	18967.1	-0.224284	0.025226	0.00986167	-0.0514962	0.73101	0.530514	0.169485	0.00378968	0.000534477
Ssna1	1123.03	637.979	768.621	539.282	587.442	553.283	645.64	674.585	640.781	-0.588026	0.0140957	0.00507154	-0.362702	0.191558	0.0775669	0.221211	0.0662894	0.0163405
Cebpe	5.80376	2.69949	0	4.20493	2.07944	4.16002	4.05426	3.99163	4.89146	0.294735	0.879354	0.802223	0.606984	0.767583	0.574158	0.308255	0.918107	0.750017
Trp53inp1	858.957	1028.5	913.982	1572.64	1532.55	1659.85	1310.54	1299.27	1400.91	0.768153	2.33102e-09	2.28567e-10	0.520889	0.000166149	1.72322e-05	-0.25022	0.00400843	0.000568707
Bahcc1	972.131	1550.4	1635.81	1299.32	1012.69	1161.69	1200.06	1245.39	1355.91	-0.257561	0.340551	0.216913	-0.12668	0.727946	0.526487	0.128587	0.377165	0.164463
Cnp	473.007	364.431	388.293	440.467	463.715	487.763	440.9	490.97	471.536	0.186088	0.350873	0.225082	0.199704	0.362916	0.184737	0.0100685	0.973115	0.922537
Nsd1	3430.99	3951.15	3958.6	4428.84	4046.59	4126.74	3874.86	4104.39	4283.94	0.154237	0.281682	0.17013	0.11619	0.509982	0.302045	-0.040962	0.7721	0.520214
Gm5459	3.86918	1.79966	2.98687	0	3.11916	3.12002	0	2.99372	1.95658	-0.145109	0.9514	0.919479	-0.535769	0.865038	0.716431	-0.394221	0.921645	0.811425
Gfpt1	1513.82	2320.66	2063.93	2084.59	1950.52	2000.97	2144.7	1941.93	2073.98	0.0352967	0.892349	0.835132	0.0657811	0.853127	0.700581	0.0277316	0.880463	0.684107
Serpinf1	413.035	316.74	297.691	447.825	470.993	470.082	533.135	398.165	424.578	0.437192	0.0222469	0.00853038	0.40432	0.0958263	0.0311659	-0.0369435	0.920299	0.754152
Hsph1	814.462	711.765	973.719	640.201	661.262	607.363	787.539	852.212	721.979	-0.386683	0.0290704	0.0116132	-0.0782452	0.793653	0.616731	0.305021	0.00659409	0.00101522
Tctn2	408.198	429.218	482.877	351.112	394.054	426.402	418.602	433.091	463.71	-0.169887	0.385123	0.253706	-0.0014342	0.994804	0.991622	0.165434	0.339385	0.142337
Stc2	128.65	138.574	118.479	73.5863	77.979	64.4803	55.746	65.8618	62.6106	-0.834952	0.000402626	9.67401e-05	-1.063	1.06621e-05	8.12011e-07	-0.231334	0.606099	0.339103
Ces2e	10.6402	8.09846	8.96061	18.9222	19.7547	19.7601	36.4883	29.9372	22.5007	1.08122	0.0659054	0.0299537	1.68762	0.00197076	0.000287352	0.602267	0.323598	0.132697
Sbsn	114.141	210.56	185.186	371.085	324.393	339.042	293.934	313.343	351.207	1.02181	4.15182e-05	8.04925e-06	0.912683	0.000682502	8.41157e-05	-0.111221	0.6317	0.363644
Mmp17	89.9584	101.681	118.479	54.6641	44.708	47.8402	71.9631	61.8702	63.5889	-1.07248	8.54636e-05	1.76393e-05	-0.647857	0.0223267	0.00506621	0.421502	0.275247	0.105833
Hoxb1	1.93459	0	1.99125	0	1.03972	0	1.01356	0	0.978291	-1.79614	0.589229	0.440011	-0.961627	0.799894	0.626744	0.828317	0.921645	0.762301
Ogfod2	467.203	308.641	280.766	284.884	304.638	331.762	341.571	304.361	292.509	-0.195306	0.51082	0.36501	-0.166606	0.643033	0.43415	0.0242667	0.930359	0.84588
Cast	1187.84	1407.33	1258.47	1825.99	1726.98	1744.09	1460.55	1390.08	1578.96	0.461218	0.000303222	7.12117e-05	0.204326	0.223933	0.0957607	-0.259807	0.00294686	0.000398246
Hcfc1	2917.36	5033.64	6060.36	3911.64	3180.5	3427.86	3693.43	3936.74	4297.63	-0.411514	0.158973	0.0845877	-0.22975	0.54132	0.330176	0.179649	0.0931497	0.0251599
Lasp1	6368.66	7177.03	7745.95	7079	6801.85	6454.27	7932.15	7701.84	7872.31	-0.0642292	0.725787	0.584914	0.146112	0.380463	0.197534	0.207335	0.00170769	0.000210907
Gm8947	0.967294	0	0	1.05123	4.15888	0	0	2.99372	0	2.02738	0.533531	0.386607	0.963867	0.892325	0.75731	-1.06833	0.836539	0.613597
Klhl38	43.5282	61.1884	66.7067	119.841	121.647	133.121	116.56	95.799	119.352	1.12995	1.43851e-05	2.56291e-06	0.955672	0.00105095	0.000138195	-0.176998	0.613527	0.345667
Paip2b	1299.08	1635.89	1698.53	939.802	824.498	891.285	914.235	886.141	951.877	-0.801036	3.12725e-07	4.1171e-08	-0.748258	1.9694e-06	1.27219e-07	0.0500246	0.798287	0.553558
8030474K03Rik	17.4113	3.59931	0	1.05123	2.07944	1.04001	0	0	0	-2.26134	0.1871	0.102953	-5.18003	0.354952	0.178771	-2.925	0.458393	0.218134
Gm7206	54.1685	15.2971	18.9168	28.3833	22.8738	30.1602	38.5154	31.933	29.3487	-0.123287	0.888893	0.814703	0.186109	0.861899	0.712138	0.303703	0.669769	0.40312
Serinc4	22.2478	18.8964	21.9037	26.2808	21.8341	22.8801	22.2984	35.9246	26.4139	0.1748	0.784413	0.657507	0.430328	0.47054	0.269231	0.252022	0.768747	0.516484
Saxo1	0	0.899829	0	1.05123	1.03972	0	0	0	0	1.03012	0.821013	0.705811	-0.894378	0.904199	0.826506	-1.92793	0.800208	0.557857
Calhm6	22.2478	13.4974	9.95623	1.05123	5.1986	6.24003	4.05426	2.99372	4.89146	-1.86722	0.0281042	0.0111832	-1.93089	0.0220093	0.00498291	-0.0670319	0.985498	0.945352
Gpank1	293.09	195.263	207.09	196.581	267.208	235.041	231.093	250.475	234.79	0.00982294	0.977717	0.963791	0.04751	0.904199	0.808311	0.0336945	0.921645	0.815829
Fastkd2	445.923	384.227	384.31	206.042	240.175	227.761	242.242	268.437	267.073	-0.847083	2.59793e-07	3.39845e-08	-0.638752	0.000102536	1.01167e-05	0.204929	0.320767	0.13087
Sprr3	0	0.899829	0	0	0	0	0	0	0.978291	-0.829165	0.892349	0.838976	0.0674057	0.991066	0.985003	0.893256	0.921645	0.82672
Polr1e	213.772	143.073	203.107	103.021	114.369	112.321	157.102	160.663	125.221	-0.76046	0.0017769	0.000503627	-0.333192	0.275828	0.126397	0.423302	0.0799938	0.020667
Hmgn5	809.625	599.286	605.339	347.958	376.379	343.202	464.212	375.213	437.296	-0.913581	3.17778e-07	4.19429e-08	-0.653468	0.00104131	0.000136636	0.2564	0.102636	0.0285179
Gpr174	1.93459	0.899829	0.995623	0	0	1.04001	1.01356	1.99581	2.93487	-1.76742	0.550981	0.403558	0.645094	0.810532	0.64304	2.40677	0.458393	0.218064
Myo6	1494.47	1643.09	1614.9	1841.76	1802.88	1856.41	1739.28	1757.31	1844.08	0.213098	0.0777783	0.0364629	0.171811	0.222971	0.0952174	-0.0443147	0.757811	0.501943
Gm40367	25.1496	17.9966	14.9343	6.3074	5.1986	0	0	14.9686	6.84804	-2.55224	0.00253206	0.000742291	-1.47112	0.161111	0.061444	1.07495	0.598498	0.332169
Fbrsl1	932.472	988.912	1013.54	1188.94	1157.21	1240.73	1243.64	1170.54	1150.47	0.291565	0.0185171	0.00693149	0.283933	0.0342361	0.00850041	-0.0109436	0.951338	0.884282
Ly6e	3945.59	2974.83	2515.94	9811.16	10666.5	9833.25	8361.91	5759.92	6815.75	1.68578	5.68745e-21	1.89179e-22	1.15432	1.31114e-07	6.75512e-09	-0.535357	0.00601675	0.000911747
Arhgap24	686.779	780.151	741.739	747.426	828.657	832.004	792.607	809.302	795.351	0.126706	0.44181	0.302237	0.121449	0.493942	0.288637	-0.00839277	0.972833	0.921426
Dgkz	1992.63	2261.27	2512.95	2735.31	2872.75	2906.81	2742.7	2530.69	2482.9	0.333713	0.0202685	0.00767434	0.200268	0.262726	0.118594	-0.136596	0.121476	0.0353294
Rhoa	10973	9300.63	9690.4	11667.6	12578.5	12006.9	11680.3	10819.3	11295.3	0.277057	0.030552	0.012311	0.177502	0.234122	0.101528	-0.103038	0.191141	0.0646874
Pcbp4	2125.15	1575.6	1792.12	979.749	1016.85	947.445	1237.56	1286.3	1163.19	-0.897471	4.70076e-09	4.83268e-10	-0.571001	0.000511173	6.07337e-05	0.322655	0.000326323	3.2161e-05
Ccdc116	17.4113	38.6926	29.8687	15.7685	30.1519	18.7201	26.3527	27.9414	26.4139	-0.411414	0.514275	0.36814	-0.0915114	0.904199	0.818906	0.317963	0.697219	0.434582
Hebp1	348.226	278.047	210.076	294.345	310.876	318.242	346.639	282.408	278.813	0.144881	0.623327	0.475162	0.122243	0.757814	0.56264	-0.0270054	0.924929	0.8332
Tctn1	621.003	785.55	794.507	664.379	733.003	745.684	739.902	735.457	773.828	-0.0364473	0.881035	0.80425	0.0343981	0.904199	0.808352	0.0680063	0.704869	0.442318
Adgra2	3135.97	4704.3	4606.75	5217.27	5256.83	5293.63	5090.12	4743.05	4849.39	0.343252	0.0885184	0.0422897	0.241315	0.323037	0.157349	-0.104684	0.180088	0.0597471
Carnmt1	811.56	713.564	809.441	562.41	604.078	581.363	585.84	629.679	632.954	-0.415027	0.00266148	0.000785441	-0.332678	0.0262318	0.00618328	0.0791068	0.662236	0.39525
Rbpms	3164.99	2673.39	2522.91	2874.07	3084.85	2757.05	2786.29	2781.17	2781.28	0.0621335	0.763874	0.631246	0.00184334	0.993109	0.98787	-0.0638775	0.579804	0.31419
Cd300ld5	0	0	0	0	0	2.08001	0	0	0	1.09439	0.869153	0.788544	NA	NA	NA	-1.0303	0.921645	0.800659
Cep72	301.796	272.648	274.792	126.148	87.3365	94.6405	141.899	155.673	135.982	-1.46082	9.4417e-13	6.44472e-14	-0.96618	2.93763e-08	1.33873e-09	0.491057	0.0471324	0.0107019
Dscaml1	0.967294	6.2988	1.99125	6.3074	5.1986	2.08001	2.02713	3.99163	5.86975	0.540034	0.744066	0.605675	0.351429	0.879924	0.739511	-0.189816	0.929083	0.842128
Wee1	1341.64	1183.27	1379.93	431.005	438.762	450.322	629.423	587.767	657.412	-1.56222	2.77013e-34	3.36045e-36	-1.05469	6.59413e-16	1.19167e-17	0.504361	4.97575e-06	3.03348e-07
Zfp97	135.421	131.375	124.453	110.379	76.9393	82.1604	101.356	92.8053	91.9594	-0.542645	0.0347155	0.0142565	-0.452837	0.0639998	0.0185951	0.0864877	0.885006	0.690023
Lmcd1	387.885	348.234	313.621	420.493	477.232	453.442	489.552	507.934	440.231	0.366226	0.0313297	0.0126787	0.457291	0.00877304	0.00163565	0.0872853	0.676442	0.41144
Csnk1d	5557.1	5735.51	6027.5	5405.44	6056.37	5777.23	6223.28	5833.76	6022.36	-0.00460103	0.977717	0.963988	0.0654562	0.692281	0.487458	0.0668882	0.527517	0.27062
Tpm1	10245.6	8145.25	7515.96	8097.65	8333.36	8059	8440.96	8370.44	8480.81	-0.0789199	0.719221	0.57725	-0.030471	0.904199	0.826082	0.0447354	0.64292	0.37581
Mybpc3	47.3974	80.0848	97.571	204.99	129.965	247.521	136.831	219.539	125.221	1.37427	7.34887e-05	1.49377e-05	1.1003	0.00333083	0.000524169	-0.277208	0.710981	0.449739
Rubcn	673.237	986.212	924.934	1328.76	1443.13	1307.29	1233.51	1115.66	1181.78	0.660385	0.000306988	7.22163e-05	0.45277	0.0277331	0.00660097	-0.21043	0.030616	0.00639604
Sertad2	904.42	1088.79	1088.22	1192.1	1163.45	1167.93	976.062	1055.79	1134.82	0.195416	0.20906	0.117398	0.0426841	0.88776	0.750047	-0.155433	0.164432	0.0527933
Lrp1b	0	0	0	0	0	0	1.01356	0.997907	0	NA	NA	NA	1.9361	0.768213	0.576128	1.79792	0.820193	0.590362
Nfkbil1	328.88	238.455	227.998	216.554	238.096	265.201	272.649	220.537	208.376	-0.141344	0.622201	0.473851	-0.176832	0.595055	0.383866	-0.0397987	0.921645	0.787462
Mplkip	573.605	404.023	441.061	392.11	438.762	380.642	461.172	459.037	405.991	-0.22601	0.315417	0.196324	-0.0921388	0.776431	0.589142	0.129806	0.491924	0.241636
Bzw2	1907.5	1399.23	1671.65	748.478	720.526	773.764	928.425	957.99	987.096	-1.14955	1.20526e-13	7.5868e-15	-0.789665	6.52411e-07	3.83362e-08	0.35641	0.000167123	1.51657e-05
Gpr22	1.93459	1.79966	1.99125	2.10247	3.11916	2.08001	2.02713	0	1.95658	0.35451	0.869153	0.767041	-0.518071	0.866704	0.719465	-0.874602	0.790821	0.543189
Arl1	2647.48	2069.61	2304.87	2269.61	2182.37	2266.17	2323.09	2325.12	2417.36	-0.061547	0.763874	0.630727	0.0129918	0.963074	0.917509	0.0710641	0.507423	0.254196
Trmt1l	623.905	630.78	663.085	788.425	740.281	736.324	780.444	756.413	682.847	0.242339	0.0731234	0.033921	0.214504	0.183567	0.0730437	-0.0312995	0.904858	0.725381
Plxnd1	4568.53	7539.66	7863.43	7292.4	6725.95	6423.07	7886.54	7327.63	7915.35	0.0355663	0.908284	0.860452	0.214597	0.490754	0.285672	0.176587	0.0258623	0.00523013
Lonp2	831.873	900.729	960.776	989.21	993.973	1019.21	919.303	950.007	944.051	0.15892	0.278621	0.167799	0.0664212	0.757609	0.562353	-0.0955724	0.454139	0.214349
Vmn2r52	0.967294	0	0	0	0	0	0	0	0.978291	-0.829165	0.892349	0.838976	0.067406	0.991066	0.984837	0.893256	0.921645	0.82672
Zrsr2	612.297	600.186	648.15	522.463	454.358	496.083	520.972	490.97	521.429	-0.334845	0.0214373	0.00817203	-0.275208	0.0662827	0.0194853	0.0564131	0.814314	0.578582
Iqca	22.2478	28.7945	15.93	107.226	119.568	120.641	93.2479	93.8032	105.655	2.36982	6.75576e-15	3.7767e-16	2.12438	3.05393e-11	9.16967e-13	-0.248654	0.430743	0.198567
Spc25	1121.09	830.542	846.279	220.759	132.044	148.721	280.757	307.355	321.858	-2.47808	1.1296e-27	2.24808e-29	-1.61605	7.82512e-21	8.69555e-23	0.858454	4.90194e-06	2.98297e-07
Nme8	0.967294	0.899829	0	0	1.03972	0	1.01356	0	0	-0.741075	0.869153	0.78742	-0.805416	0.897434	0.767156	-0.0685129	0.991108	0.983738
Zfp367	830.906	702.766	692.954	293.294	224.58	212.161	375.019	369.225	412.839	-1.60686	3.28651e-19	1.26588e-20	-0.940192	2.47617e-10	8.22704e-12	0.663328	1.62002e-05	1.10416e-06
Pcsk5	787.377	1038.4	1030.47	1134.28	1012.69	1012.97	1155.46	1217.45	1301.13	0.147722	0.470068	0.327692	0.366369	0.0502496	0.0137962	0.216041	0.0392563	0.00858711
Gm2436	39.6591	31.494	23.8949	29.4345	20.7944	16.6401	29.3934	23.9498	26.4139	-0.531768	0.321325	0.20108	-0.261241	0.686816	0.481558	0.267039	0.768383	0.516026
Ptpn9	1956.84	2104.7	2372.57	2049.9	1933.88	1983.29	1818.33	1917.98	2082.78	-0.106554	0.515435	0.369143	-0.141484	0.457193	0.25872	-0.0377049	0.824065	0.597872
Rfc4	781.574	551.595	573.479	201.837	136.203	132.081	220.957	239.498	229.898	-2.01797	1.98791e-18	8.22369e-20	-1.46121	7.17652e-15	1.45399e-16	0.552997	0.00706551	0.00110141
Zfp975	181.851	242.954	211.072	196.581	182.991	161.201	184.469	219.539	179.027	-0.234488	0.333651	0.21118	-0.121262	0.718231	0.516119	0.110052	0.741837	0.483526
Nalcn	1.93459	0.899829	4.97811	1.05123	1.03972	9.36005	2.02713	1.99581	1.95658	0.56556	0.7804	0.653185	-0.370092	0.894776	0.760919	-0.940741	0.706374	0.444098
Tlr6	24.1824	26.9949	27.8774	21.0247	25.993	35.3602	34.4612	21.9539	32.2836	0.0615949	0.917778	0.873346	0.154584	0.833518	0.675917	0.0901353	0.921645	0.815518
Gm31606	8.70565	16.1969	12.9431	15.7685	15.5958	19.7601	15.2035	12.9728	19.5658	0.45435	0.5286	0.381498	0.355403	0.703809	0.499961	-0.101379	0.926882	0.837472
Mgrn1	1936.52	2554.61	2484.08	2676.44	2708.47	2775.77	2850.14	2573.6	2687.37	0.228519	0.181536	0.0992819	0.220856	0.264465	0.119676	-0.0106148	0.941512	0.867819
4930432K21Rik	63.8414	67.4872	36.838	34.6907	43.6683	41.6002	31.4205	39.9163	41.0882	-0.487455	0.242066	0.140655	-0.578879	0.197942	0.0809854	-0.0947544	0.921645	0.764257
Pik3cg	111.239	170.967	145.361	149.275	174.673	175.761	147.98	144.696	159.461	0.225942	0.43221	0.293233	0.0826641	0.849747	0.695707	-0.145945	0.638282	0.369835
Slc25a37	1162.69	1122.99	1034.45	1132.18	1241.43	1108.65	1117.96	1237.4	1099.6	0.0712368	0.687121	0.541116	0.0610336	0.781332	0.595405	-0.0137048	0.940085	0.865869
Tatdn2	593.919	733.36	690.962	791.578	830.737	849.684	818.96	801.319	813.938	0.294467	0.0579436	0.0257196	0.273447	0.103225	0.0343947	-0.0240585	0.921645	0.770051
Dcun1d4	606.493	687.469	690.962	888.292	982.536	993.205	869.638	926.057	915.68	0.531072	9.86167e-05	2.06738e-05	0.453309	0.00103109	0.000135122	-0.0808047	0.59457	0.328431
Angptl4	946.981	765.754	756.673	215.503	241.215	254.801	261.5	323.322	306.205	-1.79278	3.56162e-28	6.65016e-30	-1.4664	6.42983e-19	8.44417e-21	0.322895	0.0705204	0.0176132
Cdh17	0	4.49914	0.995623	4.20493	6.23832	4.16002	5.06782	2.99372	3.91316	1.3874	0.363087	0.235393	1.10199	0.575166	0.363518	-0.289025	0.918157	0.750127
Igfals	39.6591	35.0933	28.8731	77.7912	86.2968	72.8004	131.763	55.8828	61.6323	1.19381	7.57538e-05	1.54504e-05	1.26922	0.00515404	0.000880798	0.0702669	0.921645	0.804339
Cdh3	826.069	995.211	1103.15	191.324	142.442	133.121	330.422	390.181	360.011	-2.64523	8.40276e-42	5.77784e-44	-1.43301	5.60213e-18	7.98598e-20	1.2094	5.77537e-14	8.1453e-16
Sec11a	1996.5	1259.76	1390.89	1070.15	1156.17	1177.29	1226.41	1202.48	1267.87	-0.446947	0.0387879	0.0162238	-0.32561	0.183513	0.0730119	0.117468	0.305205	0.122151
Tsx	14.5094	5.39897	7.96498	0	7.27804	3.12002	2.02713	3.99163	4.89146	-1.41579	0.235927	0.136257	-1.34203	0.220093	0.0933829	0.0684929	0.987202	0.950681
Gal3st1	207.968	128.676	181.203	258.603	271.367	250.641	259.472	223.531	267.073	0.595832	0.0111079	0.00386492	0.540158	0.0397399	0.0102617	-0.0590529	0.863811	0.658645
Exosc4	585.213	405.823	465.951	324.831	330.631	328.642	362.856	392.177	340.445	-0.563474	0.00357224	0.00108198	-0.407004	0.0638077	0.0185178	0.152546	0.412639	0.185951
Htr2b	0	1.79966	0	13.666	12.4766	16.6401	10.1356	5.98744	8.80462	4.50297	0.000694582	0.000176673	3.67085	0.0218524	0.00494372	-0.840825	0.356848	0.152288
Phc3	892.812	1158.08	1040.43	1753.46	1431.69	1495.53	1320.67	1413.04	1341.24	0.600357	0.000250284	5.75621e-05	0.401617	0.0138162	0.00285349	-0.201702	0.0638764	0.015638
Ckap4	6014.63	4398.36	5257.88	2245.43	2096.08	1972.89	3160.29	3197.29	3104.12	-1.30923	8.25202e-18	3.5752e-19	-0.723914	2.43408e-06	1.59558e-07	0.581669	9.56711e-17	9.94502e-19
Slc25a26	152.832	124.176	127.44	88.3036	93.5748	89.4405	106.424	127.732	108.59	-0.573255	0.0141825	0.00510912	-0.234476	0.433873	0.23856	0.335177	0.246095	0.0907194
Slc39a6	910.224	849.438	868.183	642.303	579.124	663.523	648.681	664.606	735.675	-0.477123	0.000306632	7.21154e-05	-0.355014	0.0114031	0.00227383	0.118969	0.457091	0.216487
Drd1	15.4767	20.6961	9.95623	9.46109	9.35748	2.08001	12.1628	4.98953	9.78291	-1.14456	0.16017	0.0853141	-0.777471	0.361061	0.183611	0.365104	0.838849	0.618402
Zscan21	732.242	781.951	780.568	607.613	600.958	566.803	700.373	694.543	671.108	-0.368174	0.00459749	0.00143877	-0.148068	0.356553	0.180238	0.216858	0.0639625	0.0156627
Cct7	6038.82	4287.68	4657.52	3009.68	3209.62	3005.62	3607.28	3749.13	3537.5	-0.697606	2.61449e-05	4.88025e-06	-0.455742	0.0113825	0.00226786	0.238024	0.000670106	7.30464e-05
Otud3	354.997	492.206	539.628	819.962	826.578	894.405	731.793	618.702	716.109	0.875686	3.95073e-06	6.35413e-07	0.57858	0.00855345	0.00158415	-0.299804	0.00789693	0.00125307
Sirt5	266.973	214.159	169.256	166.095	144.521	157.041	179.401	150.684	170.223	-0.479527	0.0557933	0.0246092	-0.376154	0.18436	0.0735247	0.0996039	0.78794	0.539962
Ubxn7	1730.49	1977.82	1749.31	2000.5	2013.94	1898.01	1861.92	1916.98	1745.27	0.117446	0.426662	0.288345	0.020817	0.921334	0.853183	-0.0999838	0.334612	0.139523
Dsc1	0.967294	0	0	0	1.03972	1.04001	0	0	0	1.02516	0.821013	0.705687	-0.894378	0.904199	0.826506	-1.92201	0.80042	0.559804
Traf3ip2	548.456	485.907	455	562.41	636.309	586.563	542.257	511.926	540.017	0.263637	0.110028	0.0546697	0.101987	0.645387	0.436391	-0.165109	0.24031	0.0878899
Gm10499	190.557	120.577	129.431	26.2808	25.993	13.5201	51.6918	59.8744	58.6975	-2.74119	2.18096e-15	1.18265e-16	-1.3747	1.30804e-06	8.17069e-08	1.36241	0.000541389	5.71292e-05
Esrrb	22.2478	23.3955	18.9168	12.6148	12.4766	11.4401	7.09495	8.98116	12.7178	-0.820971	0.141605	0.0735892	-1.16002	0.062374	0.0180107	-0.34262	0.80042	0.559387
Faah	325.011	333.836	316.608	374.239	357.664	356.722	389.209	410.14	339.467	0.160184	0.350449	0.224731	0.22655	0.247387	0.109601	0.062737	0.819343	0.586662
Bend5	280.515	195.263	204.103	129.302	134.124	133.121	152.035	164.655	168.266	-0.775079	0.00058852	0.000147196	-0.482618	0.051936	0.01437	0.288847	0.226162	0.0809366
Asxl3	142.192	195.263	179.212	140.865	113.33	134.161	133.79	145.694	156.527	-0.410598	0.0949946	0.0459466	-0.242084	0.405038	0.21582	0.165857	0.614291	0.346406
Cdk7	1326.16	1339.84	1420.75	1215.23	1130.18	1237.61	1148.37	1293.29	1320.69	-0.186912	0.15501	0.0820859	-0.114986	0.518062	0.309273	0.0689172	0.66082	0.393997
Epn3	688.713	664.973	663.085	1076.46	1187.36	1128.41	1170.67	1038.82	1047.75	0.752414	1.44356e-10	1.23067e-11	0.695281	2.49785e-08	1.1257e-09	-0.0605998	0.71661	0.455634
Rbp2	5.80376	5.39897	3.98249	10.5123	10.3972	12.4801	8.10851	6.98535	3.91316	1.13634	0.160093	0.0852462	0.323332	0.830225	0.671477	-0.817845	0.458393	0.217999
Dctn4	1520.59	1504.51	1422.75	1629.41	1732.17	1582.89	1576.09	1551.74	1672.88	0.154801	0.237913	0.137683	0.113826	0.457078	0.258604	-0.0441504	0.783857	0.535579
Gpt	116.075	105.28	103.545	212.349	200.666	204.881	182.442	179.623	165.331	0.929623	7.62345e-07	1.07397e-07	0.702565	0.000680094	8.36663e-05	-0.230608	0.295601	0.116537
Hmgcl	822.2	615.483	567.505	669.635	714.288	781.044	657.803	648.639	612.41	0.112923	0.661839	0.513806	-0.0592618	0.867396	0.721807	-0.176222	0.176303	0.0579818
Recql4	233.118	287.945	360.415	73.5863	71.7407	68.6404	103.384	150.684	139.896	-2.04016	2.17367e-18	9.02861e-20	-1.1582	5.19425e-06	3.67311e-07	0.879492	0.000363258	3.63354e-05
Ralyl	1.93459	1.79966	2.98687	6.3074	4.15888	3.12002	4.05426	1.99581	3.91316	1.02245	0.453122	0.312661	0.576933	0.777187	0.590065	-0.447979	0.854738	0.645393
Gfer	493.32	314.94	388.293	223.913	272.407	239.201	314.205	288.395	312.075	-0.699253	0.00179095	0.00050821	-0.382771	0.122473	0.0430217	0.312659	0.0673289	0.0166686
Ndufaf6	169.276	98.0813	113.501	87.2523	66.5421	68.6404	75.0038	96.7969	91.9594	-0.769381	0.0135024	0.00482714	-0.526185	0.123918	0.0437099	0.239442	0.556874	0.294236
Sympk	2036.15	2725.58	2910.21	2106.67	2194.85	2233.93	2451.81	2347.08	2349.86	-0.229212	0.243615	0.141746	-0.0988228	0.726521	0.525094	0.127522	0.140379	0.0429491
Tctex1d1	0.967294	3.59931	1.99125	2.10247	0	2.08001	1.01356	3.99163	3.91316	-0.65533	0.779854	0.652118	0.439227	0.856985	0.706265	1.09412	0.692171	0.428713
Klf8	109.304	106.18	130.427	176.607	129.965	152.881	120.614	144.696	138.917	0.412565	0.0985611	0.0480298	0.229782	0.44189	0.245299	-0.185995	0.558677	0.296023
Hgsnat	969.229	961.917	915.973	851.499	839.054	890.245	771.322	766.392	838.395	-0.139614	0.314361	0.195402	-0.257194	0.0653456	0.0191291	-0.120727	0.358222	0.153055
Ubash3a	0.967294	1.79966	0	0	2.07944	1.04001	6.08139	0	0	0.160864	0.961193	0.935078	1.12296	0.773157	0.584975	0.953444	0.828967	0.604503
Rasl10a	3.86918	3.59931	0.995623	6.3074	8.31776	5.20003	5.06782	2.99372	0.978291	1.22105	0.285025	0.172819	0.0885325	0.974594	0.936908	-1.14093	0.45549	0.215319
Slc43a1	380.147	305.942	358.424	294.345	296.32	266.241	280.757	292.387	255.334	-0.282805	0.133656	0.0685612	-0.329964	0.0992838	0.0326748	-0.0508068	0.884471	0.689109
Kank4	762.228	884.532	1103.15	403.673	354.545	352.562	520.972	613.713	678.934	-1.30567	6.75607e-13	4.55113e-14	-0.597155	0.00518813	0.000887205	0.70621	4.05826e-08	1.52096e-09
Ints11	970.196	816.145	859.223	661.225	650.865	670.803	693.278	716.497	632.954	-0.413597	0.00297995	0.000888399	-0.369135	0.0178758	0.00388858	0.0407446	0.858696	0.65185
Spata20	3.86918	8.09846	5.97374	2.10247	5.1986	6.24003	4.05426	4.98953	2.93487	-0.406565	0.761003	0.627036	-0.585344	0.682396	0.476391	-0.181246	0.930599	0.846969
Rps12-ps10	1.93459	0	0	0	0	0	0	0	0	-0.829165	0.892349	0.838976	-0.894378	0.904199	0.826506	NA	NA	NA
Araf	1950.06	1758.27	1676.63	2026.78	2057.61	2042.57	1974.42	1907	1960.5	0.188408	0.158728	0.0844309	0.121376	0.45662	0.258217	-0.0704979	0.517847	0.263186
Ank2	147.029	232.156	244.923	203.939	158.038	202.801	140.885	179.623	195.658	-0.142278	0.690449	0.544855	-0.270921	0.458082	0.259481	-0.130673	0.705026	0.442625
Mex3a	1679.22	1866.24	2759.87	773.707	667.5	657.283	1203.1	1339.19	1457.65	-1.58521	4.06378e-14	2.4399e-15	-0.653584	0.00576272	0.00100072	0.929314	1.03891e-20	6.95926e-23
Bfar	832.84	745.958	715.853	725.351	700.772	787.284	796.661	776.371	784.589	-0.0498083	0.81356	0.694401	0.0429048	0.863207	0.713949	0.0892129	0.565951	0.302688
Tox3	177.982	217.759	216.05	368.983	325.432	386.882	289.879	329.309	308.162	0.826007	3.05565e-06	4.80862e-07	0.605239	0.00120604	0.000162177	-0.223764	0.192657	0.0653682
Thtpa	600.69	627.181	624.256	504.592	458.517	504.403	603.071	579.784	560.561	-0.333756	0.0162365	0.00597252	-0.0838437	0.670888	0.463763	0.246582	0.0503554	0.0116459
Tubb4a	208.936	184.465	227.998	190.273	195.467	176.801	141.899	217.544	160.44	-0.140324	0.557744	0.410232	-0.253056	0.419547	0.226962	-0.11568	0.755095	0.499295
Ambp	1.93459	5.39897	2.98687	0	0	0	0	0	0.978291	-4.1653	0.0465285	0.0199374	-3.27046	0.139626	0.0509512	0.893256	0.921645	0.82672
Sar1b	1136.57	764.854	667.067	873.574	941.987	905.845	845.313	876.162	873.614	0.0857258	0.794535	0.670663	0.0193978	0.966084	0.922185	-0.0703269	0.650377	0.382707
Zfp362	1897.83	1841.95	2199.33	1816.53	1729.06	1683.77	1993.68	1809.2	1792.23	-0.181385	0.227378	0.130213	-0.0824661	0.705029	0.501577	0.0956214	0.401569	0.179383
Tspan10	0	0	0	0	1.03972	0	0	0.997907	0.978291	1.09439	0.869153	0.788544	1.91448	0.77109	0.582456	0.818987	0.921645	0.765339
Gga3	748.686	938.521	948.829	1012.34	986.695	948.485	1015.59	942.024	991.009	0.163129	0.365584	0.237421	0.164872	0.427356	0.23324	-0.00118833	0.993325	0.988003
Armt1	525.241	476.909	485.864	345.856	365.982	365.042	414.548	334.299	357.076	-0.464146	0.00121222	0.00032752	-0.424374	0.013972	0.00289038	0.0362627	0.921645	0.760084
Raver1	2958.95	3178.19	3704.71	2586.03	2352.89	2524.09	3017.38	2981.74	3052.27	-0.39705	0.0056789	0.00182164	-0.117407	0.548972	0.33817	0.27665	0.000120678	1.05238e-05
Arntl2	97.6967	63.8878	82.6367	54.6641	36.3902	47.8402	39.529	56.8807	61.6323	-0.810845	0.0148526	0.0053937	-0.621381	0.0931295	0.0300797	0.186059	0.77868	0.529067
Zfp94	81.2527	91.7825	85.6236	65.1764	66.5421	53.0403	83.1123	98.7927	82.1765	-0.484044	0.0890702	0.0425733	0.0326192	0.938652	0.88089	0.513447	0.100437	0.0277152
Desi2	784.476	1088.79	999.605	968.185	990.854	948.485	909.167	895.122	884.375	0.0192012	0.93708	0.899362	-0.093143	0.738147	0.53907	-0.115287	0.334156	0.13928
Rnpepl1	1394.84	1606.19	1668.66	2355.81	2526.52	2578.17	2246.06	2225.33	2270.61	0.678089	1.17494e-07	1.47327e-08	0.533214	4.09457e-05	3.63543e-06	-0.147886	0.0809542	0.0209971
Fkbpl	118.01	108.879	103.545	84.0986	93.5748	117.521	98.3157	102.784	112.503	-0.160357	0.616112	0.467457	-0.0713948	0.865578	0.717704	0.0856851	0.876761	0.676994
Nrarp	764.162	565.992	595.382	627.586	653.984	584.483	701.386	687.558	613.389	-0.0428641	0.869153	0.785859	0.0606569	0.851857	0.698869	0.0995191	0.557419	0.294761
Fer	555.227	658.675	620.273	717.992	635.269	715.524	702.4	778.367	748.393	0.17548	0.303797	0.187252	0.28452	0.0822526	0.0257449	0.106032	0.498663	0.246803
Siglecf	5.80376	3.59931	3.98249	2.10247	16.6355	9.36005	10.1356	5.98744	10.7612	1.07505	0.329425	0.207732	1.01316	0.330158	0.162281	-0.065755	0.974592	0.925964
Zfp607a	99.6313	107.979	89.6061	148.224	107.091	113.361	123.655	100.789	102.721	0.312818	0.26808	0.159847	0.136727	0.719043	0.516825	-0.179363	0.635203	0.366709
Itga2b	158.636	190.764	150.339	156.634	141.402	165.361	103.384	113.761	128.156	-0.108182	0.709956	0.564605	-0.530533	0.0297187	0.00716364	-0.425358	0.0673289	0.0166675
Cacna2d3	10.6402	15.2971	19.9125	22.0759	17.6752	15.6001	18.2442	7.98325	23.479	0.274915	0.709345	0.563852	0.12185	0.904199	0.821843	-0.154574	0.920458	0.754592
Gldn	0	0.899829	0	1.05123	0	0	0	0	0	0.132619	0.977717	0.970557	-0.894378	0.904199	0.826506	-1.0303	0.921645	0.800659
Rgl3	438.184	398.624	252.888	435.21	455.398	385.842	532.121	472.01	435.34	0.229917	0.422025	0.284504	0.405294	0.153481	0.0576411	0.17116	0.319349	0.129986
Sstr3	2.90188	0.899829	0	4.20493	1.03972	3.12002	3.04069	1.99581	1.95658	1.13747	0.575118	0.426756	0.88202	0.735707	0.535821	-0.260911	0.922311	0.828061
Lhx4	0	0	0.995623	0	0	0	0	0	0	-0.829165	0.892349	0.838976	-0.894378	0.904199	0.826506	NA	NA	NA
Cdk5rap2	800.92	1164.38	1367.99	549.795	402.372	478.402	607.125	686.56	717.087	-1.21839	1.28299e-07	1.61665e-08	-0.726306	0.00221455	0.000328491	0.48982	0.000235896	2.22213e-05
P2ry1	119.944	134.074	110.514	95.6622	127.886	85.2804	108.451	125.736	121.308	-0.237954	0.439769	0.300424	-0.0337099	0.926943	0.862695	0.201418	0.587363	0.321837
Camsap2	918.929	1232.77	1194.75	1466.47	1456.65	1497.61	1185.87	1360.15	1401.89	0.403644	0.0148222	0.00538099	0.241548	0.263083	0.118794	-0.164694	0.124291	0.0365464
Lefty1	21.2805	11.6978	7.96498	8.40986	5.1986	2.08001	16.217	10.977	9.78291	-1.38336	0.115369	0.0577492	-0.143863	0.904199	0.800531	1.23534	0.220102	0.0780627
Arxes1	196.361	141.273	150.339	83.0474	62.3832	62.4003	87.1665	78.8346	88.0462	-1.23515	1.53865e-06	2.29749e-07	-0.945492	0.000117734	1.17527e-05	0.285956	0.457769	0.217322
Rpl11	14816	9387.91	9290.16	6592.28	7037.87	8149.48	9317.7	9509.05	8095.36	-0.61865	0.00596412	0.0019238	-0.310624	0.246697	0.109129	0.303679	0.00113639	0.000132112
Ehd2	6002.06	6870.19	6689.59	12557	12234.4	11105.2	10550.2	10907.1	11440.1	0.877893	5.43339e-14	3.30778e-15	0.753344	2.48945e-11	7.39095e-13	-0.12752	0.128625	0.0382687
Lor	14.5094	16.1969	0.995623	3.1537	5.1986	3.12002	15.2035	16.9644	8.80462	-1.46845	0.211025	0.118831	0.367501	0.7974	0.623357	1.83238	0.0487009	0.0111319
Xrcc6	631.643	623.581	697.932	286.987	255.771	270.401	374.005	421.117	447.079	-1.26189	3.08616e-19	1.18008e-20	-0.648892	1.81793e-05	1.4794e-06	0.610059	7.84559e-06	4.98588e-07
Atpsckmt	344.357	412.122	444.048	495.131	464.755	453.442	403.399	464.027	490.124	0.237799	0.201928	0.112535	0.181091	0.453493	0.254947	-0.0592747	0.819343	0.586234
Retsat	238.922	307.741	286.739	354.265	369.101	405.602	361.842	274.424	402.078	0.439555	0.016266	0.0059861	0.32038	0.226804	0.0973763	-0.121887	0.639467	0.371564
Ninj1	319.207	204.261	201.116	263.859	305.678	318.242	312.178	302.366	266.095	0.295695	0.287891	0.174894	0.286002	0.356159	0.179778	-0.0141513	0.968346	0.912847
Tcf7	1334.87	1271.46	1572.09	1287.76	1222.71	1218.89	1271.01	1333.2	1363.74	-0.16171	0.326957	0.205481	-0.070839	0.76858	0.57655	0.0878754	0.474198	0.229519
Pcdhga6	328.88	231.256	252.888	286.987	291.122	274.561	338.53	253.468	267.073	0.071241	0.811598	0.692	0.0840134	0.83027	0.671679	0.00878718	0.98688	0.948647
Gm33666	0	0	0	0	1.03972	0	1.01356	0	0	1.09439	0.869153	0.788544	1.02918	0.904199	0.800871	-0.0685129	0.991108	0.983738
Yif1b	1372.59	947.52	889.091	758.99	742.36	687.444	895.991	843.231	807.09	-0.54983	0.0089661	0.00303699	-0.329384	0.178958	0.0707376	0.21629	0.0550915	0.0130044
Kcnn4	39.6591	43.1918	23.8949	19.9734	22.8738	28.0801	22.2984	34.9267	15.6527	-0.590257	0.227363	0.130193	-0.550177	0.372452	0.192178	0.0353061	0.979012	0.933133
Unc93a2	0	0	0	0	0	2.08001	1.01356	0	0.978291	1.98647	0.756853	0.622767	1.92499	0.770169	0.579378	-0.0648975	0.991108	0.979058
Atp6v1b1	41.5936	31.494	32.8556	69.3814	71.7407	61.3603	58.7867	60.8723	51.8494	0.937804	0.00313623	0.000939222	0.69969	0.055018	0.0154048	-0.241806	0.597559	0.331433
Cadm4	262.137	242.954	213.063	138.763	154.918	172.641	218.93	200.579	173.158	-0.620944	0.0018777	0.000534846	-0.273983	0.254511	0.1139	0.343159	0.118428	0.0341636
H2bc14	4.83647	0	5.97374	1.05123	0	0	2.02713	0	1.95658	-3.26041	0.164568	0.08831	-1.42742	0.5503	0.339513	1.82839	0.686366	0.42126
Tmsb15b2	22.2478	5.39897	15.93	2.10247	0	2.08001	5.06782	3.99163	3.91316	-4.27949	0.00257323	0.000757096	-2.01998	0.045422	0.01217	2.25411	0.342668	0.144118
Clptm1	2879.63	2305.36	2570.7	2839.38	3076.53	2952.58	2994.07	2806.11	2818.46	0.195704	0.204784	0.114483	0.156212	0.38039	0.197475	-0.0431016	0.749289	0.492046
Klk10	29.9861	27.8947	25.8862	32.5882	49.9066	46.8002	49.6646	54.8849	49.8928	0.628481	0.125598	0.063796	0.885884	0.0157211	0.00334132	0.254042	0.650889	0.383358
Lamc2	3759.87	4326.38	4005.39	5438.03	5212.12	4944.19	4179.94	4289	4311.33	0.369078	0.00217971	0.000630226	0.0833317	0.626202	0.41625	-0.288826	1.20451e-05	7.97275e-07
LOC118568637	0	0	1.99125	0	0	0	0	0.997907	0	-0.829165	0.892349	0.838976	-0.894378	0.904199	0.826506	NA	NA	NA
C2cd6	0.967294	0.899829	0	0	1.03972	0	0	0	0	-0.741075	0.869153	0.78742	-1.76319	0.794797	0.619708	-1.0303	0.921645	0.800659
Gdf5	3.86918	1.79966	4.97811	24.1784	38.4697	40.5602	22.2984	15.9665	14.6744	3.29577	3.73597e-07	5.00366e-08	2.33112	0.00310263	0.000484079	-0.967057	0.0671635	0.0166126
Ldlrap1	943.112	852.138	926.925	1043.87	1132.26	978.645	1019.65	1012.88	1053.62	0.215144	0.142583	0.0742489	0.185066	0.20822	0.0866279	-0.0333866	0.878852	0.681532
Gpr161	321.142	406.723	492.833	234.425	237.056	239.201	257.445	274.424	315.988	-0.778093	0.000176849	3.92987e-05	-0.522321	0.030075	0.00726304	0.253509	0.176757	0.0581709
Pfas	967.294	1309.25	1402.83	757.939	676.858	686.404	854.435	842.233	885.353	-0.793987	1.26758e-05	2.23003e-06	-0.508449	0.00972498	0.00185461	0.282923	0.00700417	0.00109055
Gm10220	0	0	0	1.05123	0	0	0	0	0	1.09439	0.869153	0.788544	NA	NA	NA	-1.0303	0.921645	0.800659
Fcrla	0.967294	1.79966	0.995623	4.20493	8.31776	7.28004	7.09495	2.99372	5.86975	2.38688	0.0602571	0.0269587	2.0765	0.16679	0.0643271	-0.313953	0.887625	0.694708
Alkbh6	517.502	359.032	332.538	296.448	304.638	301.602	345.625	360.244	346.315	-0.419252	0.0713479	0.0329218	-0.196072	0.514637	0.306246	0.219236	0.176303	0.0579789
Fcna	23.2151	17.0967	19.9125	14.7173	17.6752	10.4001	10.1356	14.9686	11.7395	-0.489269	0.432972	0.293989	-0.703051	0.284871	0.132139	-0.217463	0.881197	0.684924
Smim10l2a	110.272	126.876	113.501	29.4345	29.1122	38.4802	56.7596	84.8221	78.2633	-1.85186	1.62223e-11	1.25149e-12	-0.670077	0.0176886	0.00383891	1.17856	0.00050816	5.31088e-05
Atp6ap2	1590.23	1276.86	1133.02	1323.5	1363.07	1288.57	1291.28	1209.46	1245.36	-0.00683687	0.977717	0.96412	-0.0904851	0.744293	0.546598	-0.0874247	0.471606	0.227655
Zfp819	5.80376	7.19863	6.96936	5.25616	3.11916	8.32004	2.02713	0	5.86975	-0.256993	0.845753	0.734738	-1.32944	0.358477	0.181738	-1.07438	0.571702	0.308065
Nuf2	1271.02	1015.91	1230.59	290.14	208.984	196.561	467.253	487.976	454.905	-2.33608	1.4842e-34	1.73412e-36	-1.3147	4.47803e-20	5.40339e-22	1.01781	5.08443e-12	1.00563e-13
Arhgdia	13361.2	10341.7	12623.5	10557.5	11183.2	10654.9	11880	11450	11170.1	-0.163084	0.330084	0.208293	-0.0705696	0.771058	0.580393	0.0889463	0.252297	0.0940177
BC147527	2.90188	3.59931	1.99125	8.40986	17.6752	11.4401	8.10851	5.98744	3.91316	2.13828	0.0155709	0.00569459	1.0794	0.415092	0.223719	-1.06443	0.283901	0.110469
Rlbp1	4.83647	0	1.99125	2.10247	4.15888	2.08001	5.06782	2.99372	2.93487	0.302717	0.889008	0.814907	0.704364	0.748821	0.552064	0.394665	0.898513	0.712166
Sfmbt2	80.2854	107.08	91.5973	56.7666	53.0257	61.3603	44.5968	49.8953	55.7626	-0.703989	0.0119426	0.00420473	-0.889862	0.0026419	0.000400777	-0.18883	0.740108	0.481712
Fsd1l	257.3	273.548	261.849	366.88	385.736	392.082	356.775	386.19	362.946	0.531998	0.000387022	9.26879e-05	0.483638	0.00231233	0.000344942	-0.0516157	0.853012	0.640035
Mov10l1	0	0	7.96498	1.05123	6.23832	0	4.05426	0.997907	2.93487	-0.117453	0.970712	0.95058	0.0169319	0.994724	0.991374	0.129252	0.972867	0.921943
Aoah	23.2151	16.1969	29.8687	23.1271	22.8738	24.9601	26.3527	19.9581	11.7395	0.0416199	0.951353	0.91923	-0.249727	0.777883	0.590899	-0.294459	0.754382	0.497849
Mns1	223.445	226.757	232.976	116.687	110.21	84.2404	139.872	138.709	135.982	-1.13274	2.53885e-08	2.87834e-09	-0.717045	7.10026e-05	6.66082e-06	0.412435	0.10422	0.0290695
Thada	283.417	405.823	442.057	398.417	374.299	380.642	427.724	392.177	451.97	0.0298891	0.919015	0.874813	0.172048	0.580243	0.368961	0.139695	0.438951	0.204245
Serf2	5608.37	3721.69	3667.87	3971.56	4212.95	4127.78	4292.44	4389.79	4070.67	-0.0759326	0.79695	0.67354	-0.023039	0.949572	0.897238	0.0487679	0.670354	0.403749
Phax	981.804	616.383	589.409	580.28	515.701	516.883	554.42	607.725	503.82	-0.437438	0.0812943	0.0383021	-0.388446	0.170155	0.0660064	0.0446153	0.869832	0.66748
Rrbp1	3234.63	3567.82	4108.94	4291.13	3810.58	4225.54	3982.29	3989.63	4263.39	0.178123	0.287236	0.174416	0.168555	0.36023	0.182965	-0.0124445	0.931331	0.848858
Proser2	128.65	119.677	133.413	195.529	211.063	168.481	217.916	169.644	155.548	0.594052	0.00398925	0.00122665	0.512487	0.0398324	0.0102878	-0.0851563	0.832137	0.608684
B3galnt2	547.488	682.97	657.111	675.943	605.117	665.603	619.288	613.713	602.627	0.0463394	0.85155	0.742345	-0.0371868	0.904199	0.784095	-0.0865642	0.614291	0.346443
Gm20765	0	0	0	0	1.03972	0	0	0	0	NA	NA	NA	NA	NA	NA	NA	NA	NA
Pex16	395.623	334.736	304.661	320.626	374.299	386.882	395.29	345.276	329.684	0.0660278	0.809284	0.688981	0.0520302	0.885671	0.747239	-0.0179204	0.950863	0.883597
Nrtn	135.421	89.9829	80.6455	50.4592	65.5024	64.4803	73.9902	82.8262	69.4587	-0.75952	0.0192762	0.0072563	-0.431303	0.234642	0.101887	0.324053	0.407845	0.183034
Hes1	1232.33	758.556	758.665	906.163	1040.76	941.205	958.832	976.95	884.375	0.0732981	0.835273	0.722508	0.0411735	0.911381	0.838755	-0.0364642	0.87008	0.667983
Hmcn2	75.4489	87.2834	81.6411	69.3814	96.694	80.0804	76.0173	62.8681	67.5021	0.0122324	0.97641	0.958998	-0.241262	0.501802	0.295426	-0.256529	0.532825	0.274415
Mfsd3	92.8602	69.2868	71.6848	85.1499	73.8201	60.3203	72.9766	67.8576	67.5021	-0.0900541	0.839289	0.727012	-0.16196	0.704364	0.50072	-0.0756285	0.918606	0.751165
Fcgr2b	57.0704	60.2885	41.8162	70.4326	99.8132	72.8004	77.0309	57.8786	58.6975	0.615557	0.0631212	0.0284801	0.278336	0.533642	0.32316	-0.34087	0.383902	0.168492
Milr1	13.5421	22.4957	14.9343	35.7419	41.5888	24.9601	31.4205	26.9435	31.3053	1.00185	0.0394822	0.0165792	0.812821	0.123073	0.0433225	-0.191451	0.81949	0.587246
Ybx1	15297.8	11522.3	12738	9305.51	9990.67	9308.05	9401.82	10269.5	9483.55	-0.465571	0.00208607	0.000599769	-0.436255	0.00650454	0.00115357	0.025616	0.863752	0.658502
Cep20	1066.93	703.666	660.098	408.93	473.073	449.282	555.433	577.788	535.125	-0.866182	9.83107e-05	2.06041e-05	-0.538447	0.0257339	0.00602693	0.32352	0.00917209	0.00149252
Cpsf4l	2.90188	1.79966	1.99125	1.05123	0	3.12002	1.01356	0.997907	1.95658	-0.677632	0.767547	0.637534	-0.744757	0.768044	0.574719	-0.0715262	0.991108	0.96606
Grk4	89.9584	103.48	111.51	154.531	126.846	163.281	129.736	114.759	128.156	0.549821	0.0216263	0.00825132	0.294917	0.300877	0.142198	-0.257959	0.351758	0.149265
Zpld1	0.967294	1.79966	1.99125	3.1537	1.03972	1.04001	1.01356	0.997907	0	0.136976	0.952718	0.92188	-1.24718	0.680453	0.47469	-1.38823	0.710605	0.448677
Adcyap1r1	6.77106	17.9966	9.95623	9.46109	10.3972	10.4001	5.06782	11.9749	4.89146	-0.202984	0.848126	0.737299	-0.665747	0.543183	0.33168	-0.467247	0.744611	0.48638
Gpc4	1144.31	1140.98	984.671	1017.59	1008.53	1049.37	1104.79	1015.87	1000.79	-0.0864981	0.612942	0.464229	-0.0635177	0.783091	0.598372	0.0193803	0.921645	0.805288
Nphp1	721.601	704.566	711.87	537.18	394.054	473.202	468.267	477.997	542.952	-0.60426	0.000243916	5.5961e-05	-0.517799	0.000228416	2.43568e-05	0.08334	0.745195	0.48718
Snrpd3	1224.59	589.388	658.107	349.009	343.108	414.962	439.887	583.775	526.321	-1.15655	6.2657e-05	1.25818e-05	-0.668562	0.0434159	0.0114692	0.483733	0.000817819	9.1124e-05
Tmem71	45.4628	54.8896	40.8205	172.402	196.507	197.601	109.465	90.8095	94.8942	2.00336	2.74856e-18	1.15548e-19	1.0644	0.000166488	1.72767e-05	-0.942953	1.20604e-06	6.25485e-08
Olfr630	0	0	0	0	0	1.04001	0	0	0	1.09439	0.869153	0.788544	NA	NA	NA	-1.0303	0.921645	0.800659
Musk	0	0	0	2.10247	1.03972	1.04001	0	0	0	2.99223	0.327821	0.206244	NA	NA	NA	-2.92829	0.457732	0.217241
Atg2a	634.545	936.722	1004.58	1188.94	1235.19	1268.81	1099.72	1084.72	1156.34	0.52178	0.0120918	0.00426624	0.37807	0.113463	0.0389952	-0.14623	0.160342	0.051192
Tti1	574.573	805.347	852.253	540.334	546.893	528.323	575.704	598.744	629.041	-0.46439	0.0200625	0.00758737	-0.30462	0.196908	0.0803965	0.157262	0.254128	0.0951142
Isca2	612.297	359.931	325.569	382.649	359.743	395.202	434.819	385.192	386.425	-0.187701	0.580954	0.432403	-0.10049	0.830643	0.672141	0.0826847	0.720093	0.458955
Prxl2b	266.973	133.175	130.427	93.5597	79.0188	72.8004	109.465	124.738	90.0028	-1.11009	0.00131523	0.000358952	-0.705666	0.0692563	0.0206237	0.399538	0.187659	0.0631537
Ubc	18232.5	16061.9	18272.7	15607.7	15124.8	15286	15347.4	15066.4	14227.3	-0.189843	0.124598	0.0632112	-0.232109	0.0815505	0.0254304	-0.0457522	0.645474	0.377956
Fam171b	39.6591	39.5925	42.8118	30.4857	20.7944	26.0001	27.3662	6.98535	38.1534	-0.657261	0.106838	0.0528455	-0.746402	0.284131	0.131659	-0.0909741	0.931052	0.847871
Cct2	6594.04	5107.43	5548.61	3739.23	3879.2	3779.38	4372.52	4498.56	4208.61	-0.595645	2.11331e-05	3.88329e-06	-0.395275	0.010066	0.00193508	0.196646	0.00379512	0.000535458
Gnal	56.1031	92.6824	74.6717	93.5597	89.416	98.8005	66.8952	82.8262	60.654	0.334495	0.30469	0.187945	-0.0860581	0.891449	0.755861	-0.424049	0.175697	0.0576541
Btbd9	632.61	883.632	1035.45	1040.72	992.933	1011.93	1074.38	1027.84	1074.16	0.258483	0.274355	0.164401	0.320552	0.204424	0.0844406	0.0594627	0.698609	0.435683
Lipa	1008.89	1203.07	1161.89	2057.26	2365.36	2167.37	1631.84	1403.06	1606.35	0.967919	2.18259e-13	1.3995e-14	0.463452	0.00236881	0.000353767	-0.507411	5.85899e-09	1.88639e-10
Wdsub1	530.077	454.413	451.017	437.313	541.694	414.962	447.995	498.953	496.972	-0.0400477	0.880117	0.803117	0.0125345	0.968804	0.926394	0.0491818	0.8726	0.67172
Myl12a	7779.95	5479.06	5205.12	7093.72	7872.76	7342.44	6896.29	7081.14	6636.73	0.275164	0.1946	0.107852	0.163271	0.539464	0.328438	-0.115896	0.152981	0.0480167
Matn4	1900.73	1865.34	1464.56	3059.09	2649.21	2687.37	4485.02	4175.24	4004.15	0.684695	1.12712e-05	1.96527e-06	1.27954	6.40116e-19	8.37058e-21	0.59117	9.16987e-15	1.17992e-16
Fut2	11.6075	5.39897	12.9431	13.666	18.715	7.28004	8.10851	10.977	5.86975	0.413851	0.651782	0.503469	-0.253928	0.847579	0.693078	-0.671598	0.535468	0.277227
Casp12	18.3786	17.9966	19.9125	34.6907	35.3505	39.5202	25.3391	28.9393	23.479	0.964186	0.0209151	0.00793671	0.470438	0.418478	0.226126	-0.497074	0.358528	0.153233
Degs1	1810.77	1412.73	1378.94	2239.13	2803.09	2519.93	2214.64	1983.84	2013.32	0.718683	2.27449e-05	4.20491e-06	0.43679	0.0113077	0.00224973	-0.285674	0.00369692	0.000518558
Tpm4	14101.2	12141.4	11332.2	12240.6	11665.7	10818.1	12405	12181.4	12570.1	-0.11165	0.519645	0.373134	-0.0121438	0.962506	0.916718	0.0959552	0.2616	0.0987928
Cep350	825.102	1105.89	954.802	1320.35	1140.57	1224.09	1054.11	1053.79	1112.32	0.35451	0.0396742	0.0166721	0.161236	0.455582	0.257331	-0.196075	0.060738	0.014641
Traip	311.469	317.64	421.148	69.3814	51.986	66.5603	111.492	133.719	136.961	-2.48011	5.42968e-28	1.0381e-29	-1.45417	2.83862e-12	7.6151e-14	1.02298	2.97569e-05	2.17028e-06
5730455P16Rik	349.193	458.913	482.877	374.239	324.393	314.082	346.639	329.309	335.554	-0.348318	0.0966753	0.0469487	-0.348875	0.107031	0.0360833	-0.0033998	0.991108	0.97727
Gm3512	22.2478	52.1901	70.6892	58.869	53.0257	38.4802	48.6511	58.8765	63.5889	0.0519494	0.93856	0.90183	0.244179	0.7416	0.542865	0.190778	0.754692	0.498473
Eme1	372.408	327.538	364.398	73.5863	42.6285	53.0403	106.424	115.757	132.069	-2.65102	4.5186e-32	6.46669e-34	-1.58229	2.15833e-19	2.71335e-21	1.06505	7.66364e-05	6.30419e-06
Tmem87a	973.098	953.818	942.855	1067	1127.06	1097.21	926.398	954.997	1004.7	0.199878	0.108293	0.0536502	0.0119333	0.957947	0.909184	-0.191097	0.0593148	0.0142156
Edrf1	523.306	541.697	584.431	518.258	516.741	537.683	524.013	488.974	540.017	-0.0663807	0.728347	0.588281	-0.0831161	0.708272	0.505505	-0.0197769	0.92806	0.840009
Adamtsl2	885.074	1080.69	887.1	3853.82	4228.54	4082.02	2471.07	1977.85	1867.56	2.09394	1.53768e-58	4.29807e-61	1.15001	9.14867e-12	2.56725e-13	-0.947596	6.11718e-25	2.54353e-27
Comtd1	60.9395	42.2919	48.7855	44.1518	21.8341	35.3602	53.7189	53.887	33.2619	-0.582219	0.180119	0.0982959	-0.105655	0.878702	0.737412	0.47217	0.379829	0.165915
Cadps2	378.212	497.605	403.227	609.715	692.454	626.083	513.877	509.93	575.235	0.593646	0.000494009	0.000121459	0.324917	0.107894	0.036459	-0.271495	0.0296704	0.00615015
Acaa1a	1715.98	1272.36	1272.41	1479.08	1499.28	1636.97	1842.66	1635.57	1503.63	0.117619	0.598111	0.448715	0.229923	0.31809	0.153707	0.108171	0.420992	0.191773
Asb10	1.93459	0.899829	3.98249	1.05123	3.11916	3.12002	1.01356	0	0	0.112421	0.95592	0.926796	-2.65958	0.317642	0.153268	-2.76954	0.331373	0.137245
Mpp4	5.80376	5.39897	5.97374	7.35863	5.1986	7.28004	8.10851	5.98744	8.80462	0.223058	0.869153	0.770311	0.461639	0.724777	0.523265	0.235587	0.919973	0.753626
Gch1	111.239	86.3836	84.6279	156.634	162.196	180.961	194.604	139.707	136.961	0.827077	0.000234973	5.37517e-05	0.743556	0.00725743	0.00130909	-0.0875979	0.838524	0.617974
4930522L14Rik	231.183	193.463	185.186	113.533	125.806	111.281	141.899	128.73	141.852	-0.802334	9.86527e-05	2.06868e-05	-0.563718	0.00877415	0.00163684	0.235159	0.416519	0.188425
Cdh24	546.521	518.301	581.444	232.322	238.096	230.881	347.653	373.217	374.685	-1.22857	3.43748e-18	1.46047e-19	-0.583427	5.36721e-05	4.89489e-06	0.641951	2.42581e-06	1.3685e-07
H3f3a	19939.8	12486.9	13045.6	10369.4	11399.5	11058.4	12793.2	13165.4	12286.4	-0.467915	0.0318769	0.0129268	-0.245306	0.362973	0.184807	0.218487	0.000926609	0.000105016
Acvr1c	16.444	41.3921	25.8862	73.5863	50.9463	71.7604	50.6782	52.889	58.6975	1.22602	0.00363517	0.00110226	0.95236	0.0383403	0.00980992	-0.275694	0.556099	0.293345
Chd2	1916.21	2504.22	2148.55	2274.87	2158.46	2303.61	2065.64	2108.58	2338.12	0.0384306	0.869153	0.77378	-0.00922643	0.980471	0.946784	-0.0504133	0.733605	0.474101
Chd4	5357.84	7413.69	7668.29	6433.54	5694.55	5811.55	6216.19	6228.93	6257.15	-0.186183	0.376717	0.246757	-0.125121	0.632695	0.422874	0.0583003	0.603136	0.335956
Gnat2	7.73835	6.2988	5.97374	3.1537	0	0	1.01356	1.99581	0	-2.67048	0.0676419	0.0309206	-2.7362	0.0635966	0.0184386	-0.071302	0.991108	0.972767
Snx24	592.951	454.413	526.684	343.753	357.664	342.162	398.331	412.135	393.273	-0.590825	0.000392513	9.41347e-05	-0.382858	0.0354522	0.00891378	0.204352	0.185183	0.0620258
Dipk1b	211.837	155.67	160.295	65.1764	81.0982	56.1603	98.3157	95.799	86.0896	-1.3799	6.18649e-08	7.4103e-09	-0.909302	0.000134988	1.36594e-05	0.466747	0.135743	0.0410882
Shisal2a	8.70565	8.99829	10.9519	38.8956	46.7874	39.5202	16.217	21.9539	18.5875	2.13209	2.38396e-06	3.67696e-07	0.991725	0.127571	0.0453136	-1.14291	0.0102268	0.00171127
Rbm8a	2900.92	1707.87	1826.97	1216.28	1129.14	1151.29	1336.89	1417.03	1343.19	-0.877868	9.01444e-05	1.87112e-05	-0.646941	0.00750583	0.00136264	0.226809	0.0118016	0.00201988
Boc	1196.54	1808.66	1776.19	1572.64	1386.99	1614.09	1460.55	1410.04	1442	-0.0620382	0.842215	0.73077	-0.145932	0.615323	0.403976	-0.0866002	0.512005	0.257628
Stkld1	0.967294	1.79966	0	1.05123	2.07944	4.16002	3.04069	1.99581	1.95658	1.37759	0.515526	0.369237	1.31547	0.586698	0.374811	-0.0647225	0.990299	0.958431
Tpt1	55479.2	34856.7	33249.8	41629.9	48266.9	44205.4	44133.6	45488.6	44479	0.120081	0.69606	0.550334	0.122365	0.730922	0.530158	-0.00181236	0.991108	0.975698
Polr3b	534.914	619.982	724.813	570.819	579.124	537.683	606.111	612.715	645.672	-0.15323	0.456248	0.315405	-0.00822489	0.985718	0.956406	0.142254	0.313552	0.126939
Gabbr2	0	0	0	0	0	1.04001	1.01356	2.99372	0.978291	1.09439	0.869153	0.788544	3.24733	0.30661	0.145854	2.14869	0.559375	0.296676
Pnma5	0.967294	0.899829	0	0	0	0	0	0.997907	0	-1.69911	0.767426	0.637344	-0.805384	0.897434	0.767536	0.893256	0.921645	0.82672
Rtn3	4382.81	3699.2	3659.91	3851.72	3903.11	3693.06	3716.74	3588.47	3847.62	-0.0343951	0.869153	0.769686	-0.0702623	0.742318	0.543844	-0.0393101	0.762332	0.508137
Tnfrsf22	125.748	190.764	251.893	148.224	148.68	174.721	162.17	198.583	203.485	-0.269091	0.442356	0.302759	-0.00772653	0.991066	0.976243	0.259285	0.288118	0.112612
Abca13	11.6075	16.1969	4.97811	32.5882	14.5561	23.9201	17.2306	17.9623	24.4573	1.10956	0.0964225	0.0467882	0.859154	0.245049	0.108153	-0.252328	0.804013	0.565615
Mmgt2	427.544	346.434	376.345	245.988	316.075	232.961	316.232	320.328	319.901	-0.530409	0.00861871	0.00290342	-0.261872	0.173636	0.0678641	0.264891	0.158242	0.0502904
Nipal1	27.0842	39.5925	21.9037	176.607	216.262	255.841	112.506	133.719	129.134	2.86784	1.98082e-23	5.37061e-25	2.07974	2.62224e-12	7.01991e-14	-0.790999	6.51078e-05	5.26072e-06
Etaa1	455.596	493.106	477.899	264.911	229.778	229.841	273.662	298.374	276.856	-0.975654	7.52627e-11	6.18073e-12	-0.745589	2.60147e-07	1.40017e-08	0.226855	0.231601	0.0835988
Plcd1	384.983	341.035	291.717	353.214	333.75	368.162	349.68	318.332	360.989	0.0539405	0.844826	0.733603	0.0196379	0.95207	0.901148	-0.0377281	0.915768	0.746168
Cntnap2	15.4767	10.7979	20.9081	4.20493	4.15888	5.20003	3.04069	3.99163	1.95658	-2.14274	0.00802204	0.00267865	-2.35889	0.00724449	0.00130635	-0.218967	0.925942	0.835724
Gzma	19.3459	14.3973	4.97811	18.9222	23.9136	32.2402	9.12208	10.977	12.7178	0.953835	0.142709	0.0743471	-0.236556	0.851463	0.698163	-1.19463	0.0545655	0.0128526
Timm17b	1216.86	695.568	752.691	507.745	487.629	494.003	712.536	647.641	580.127	-0.836598	0.000479123	0.000117424	-0.453456	0.113333	0.0389394	0.378529	0.00155393	0.000188249
Fsbp	59.9722	131.375	106.532	38.8956	25.993	43.6802	25.3391	46.9016	37.1751	-1.46933	0.000219853	4.98996e-05	-1.46877	0.000482921	5.7106e-05	-0.00189618	0.997648	0.995742
Zfp846	386.918	390.526	394.267	416.288	381.577	377.522	372.992	433.091	376.642	0.00516197	0.977717	0.968295	0.0182006	0.946051	0.891947	0.00969867	0.977956	0.931632
Alox15	45.4628	60.2885	47.7899	34.6907	44.708	35.3602	32.4341	37.9204	36.1968	-0.419712	0.278208	0.16741	-0.525464	0.192253	0.0779347	-0.108699	0.911756	0.735522
Zfp7	333.716	374.329	412.188	334.292	301.519	329.682	356.775	348.269	334.576	-0.212184	0.26498	0.15745	-0.104238	0.677544	0.471718	0.104767	0.636698	0.367993
Trpc3	119.944	112.479	64.7155	155.582	189.229	200.721	125.682	128.73	140.874	0.877183	0.00233085	0.000679006	0.414303	0.240813	0.105567	-0.466323	0.02768	0.00567846
Man1a	250.529	339.235	294.704	734.812	780.83	763.364	519.958	490.97	464.688	1.36677	4.22039e-18	1.8049e-19	0.740847	3.63236e-05	3.18224e-06	-0.629277	4.21696e-10	1.11602e-11
Smurf2	1472.22	2177.59	1899.65	2756.33	2758.38	2735.21	2408.23	2424.91	2363.55	0.574038	0.00110216	0.000294824	0.378019	0.0609133	0.0174692	-0.198896	0.00502191	0.000740997
Brf2	266.006	242.054	205.098	168.197	197.547	184.081	191.564	217.544	222.072	-0.373369	0.075717	0.0353527	-0.172492	0.52215	0.312731	0.197567	0.412709	0.186006
Tes	1300.04	1208.47	1254.48	871.472	832.816	848.644	1053.09	1063.77	1110.36	-0.557486	9.81645e-07	1.4087e-07	-0.217706	0.100715	0.0332589	0.336539	0.000191127	1.75802e-05
Wdr26	2807.09	3579.52	3313.43	4084.04	3875.04	3969.7	3338.68	3375.92	3520.87	0.300441	0.041238	0.0173892	0.0807802	0.724807	0.523327	-0.22253	0.00118377	0.000138572
Ammecr1l	1349.38	2090.3	2172.45	1956.34	1887.09	1942.73	1914.62	1917.98	2113.11	0.0460961	0.881441	0.804891	0.0861778	0.813869	0.648565	0.0377299	0.817669	0.583642
Dip2a	1002.12	1623.29	1533.26	1718.77	1657.31	1666.09	1687.58	1703.43	1787.34	0.279912	0.232744	0.134067	0.319225	0.211286	0.0883301	0.0368398	0.817366	0.582999
Cetn4	125.748	74.6858	73.6761	95.6622	94.6146	92.5605	108.451	97.7948	85.1113	0.0475947	0.908399	0.860664	0.0976116	0.867117	0.721221	0.045518	0.921645	0.824201
Tceal9	8064.33	4634.12	4402.64	3988.38	4249.34	4064.34	4670.5	4761.01	4601.88	-0.472916	0.0726722	0.0336629	-0.280477	0.386681	0.202217	0.188107	0.00541863	0.000807147
Tmc7	173.146	195.263	151.335	226.015	266.168	210.081	210.821	182.617	227.942	0.435144	0.0441303	0.018779	0.260257	0.319945	0.154891	-0.177848	0.483669	0.235652
Zw10	905.387	880.032	996.618	674.891	635.269	603.203	706.454	725.478	741.545	-0.537721	5.74745e-05	1.1448e-05	-0.352262	0.0110751	0.00219786	0.182332	0.138039	0.042015
Prph	5.80376	7.19863	22.8993	6.3074	5.1986	17.6801	13.1763	17.9623	6.84804	-0.29121	0.819071	0.701486	0.0886223	0.949218	0.896592	0.375269	0.80023	0.558114
Golt1a	24.1824	3.59931	9.95623	13.666	20.7944	13.5201	16.217	18.9602	16.6309	0.353828	0.73494	0.595175	0.467855	0.668925	0.461802	0.108635	0.921645	0.819875
Zfp1	261.169	235.755	209.081	200.785	159.077	195.521	207.781	168.646	165.331	-0.344396	0.113808	0.0568659	-0.37877	0.103685	0.0346236	-0.0381502	0.921645	0.814195
Sapcd2	452.694	319.439	393.271	49.4079	46.7874	39.5202	110.479	95.799	97.8291	-3.09973	9.00265e-41	6.54262e-43	-1.93387	1.89644e-21	1.96903e-23	1.16217	1.78748e-05	1.24069e-06
Zfp46	856.055	1327.25	1184.79	1551.62	1502.4	1594.33	1423.04	1410.04	1540.81	0.466726	0.0189674	0.00711914	0.379909	0.0929923	0.0299988	-0.0893442	0.455142	0.215001
Tafa3	6.77106	13.4974	3.98249	29.4345	18.715	11.4401	19.2577	35.9246	24.4573	1.26222	0.0935379	0.045127	1.70576	0.0107537	0.00210995	0.442951	0.586699	0.321301
Il23r	0	0.899829	0	0	1.03972	0	0	0	0	0.132619	0.977717	0.970612	-0.894378	0.904199	0.826506	-1.0303	0.921645	0.800659
Smim12	517.502	343.735	375.35	321.677	342.068	380.642	377.046	346.274	348.272	-0.241068	0.330655	0.20884	-0.202022	0.475526	0.272991	0.0349814	0.921645	0.765815
2810408A11Rik	190.557	177.266	196.138	56.7666	54.0655	57.2003	93.2479	105.778	117.395	-1.74421	2.77886e-16	1.37017e-17	-0.828893	7.56462e-05	7.15365e-06	0.912065	0.000537507	5.66894e-05
Ddx47	2136.75	1972.42	1808.05	1944.78	2089.84	1937.53	1996.72	1943.92	2117.02	0.015476	0.932732	0.893043	0.0377046	0.879209	0.737946	0.0189199	0.921645	0.782497
Supt5	1912.34	2757.08	2837.53	2747.92	2847.79	2843.37	2997.11	2686.36	2834.11	0.170933	0.446316	0.306372	0.185245	0.479055	0.275689	0.0115552	0.935442	0.857019
Usp14	1757.57	1367.74	1505.38	907.214	779.79	708.244	984.171	959.986	949.921	-0.94889	7.64688e-09	8.09233e-10	-0.674026	3.92539e-06	2.71416e-07	0.271229	0.0205335	0.0039274
H2ac24	0	2.69949	0	2.10247	2.07944	0	0	1.99581	0.978291	0.190809	0.964412	0.94015	-0.764236	0.904199	0.809368	-0.965938	0.904172	0.722913
Lmo7	2137.72	3159.3	2175.44	9080.55	8644.24	8360.6	6278.02	6896.53	6807.93	1.80564	1.48764e-24	3.68418e-26	1.42233	5.13335e-15	1.02563e-16	-0.386244	2.99328e-09	9.09909e-11
Vmn2r27	0	0	0	0	0	1.04001	0	0	0	1.09439	0.869153	0.788544	NA	NA	NA	-1.0303	0.921645	0.800659
Haghl	753.522	530.899	480.886	303.806	348.306	341.122	426.711	414.131	443.166	-0.827358	0.000122959	2.63748e-05	-0.454805	0.0554705	0.0155503	0.3687	0.00680161	0.00105634
Shisa3	86.0892	98.9812	50.7768	89.3548	75.8996	96.7205	187.509	155.673	183.919	0.151144	0.740874	0.601794	1.16109	7.09503e-05	6.64985e-06	1.00704	1.11311e-06	5.71661e-08
Mcpt4	1.93459	1.79966	0	2.10247	4.15888	3.12002	6.08139	3.99163	8.80462	1.31706	0.460703	0.319438	2.32499	0.110114	0.0374162	1.00833	0.527	0.270192
Tbc1d2	147.029	205.161	186.181	318.524	354.545	334.882	287.852	268.437	295.444	0.905972	1.77439e-06	2.67726e-07	0.664206	0.00134737	0.000185013	-0.244615	0.140915	0.0431702
Pappa2	29.9861	93.5822	83.6323	75.6888	66.5421	81.1204	61.8274	44.9058	55.7626	0.109187	0.869153	0.775577	-0.349329	0.593951	0.382745	-0.460835	0.196006	0.0669925
Mup16	0	0	0	0	0	0	1.01356	0	0	NA	NA	NA	1.02918	0.904199	0.800871	0.893256	0.921645	0.82672
Baz2b	906.355	1060.9	999.605	1493.8	1409.86	1451.85	1231.48	1238.4	1285.47	0.556386	8.09437e-06	1.37199e-06	0.344203	0.0130999	0.00267835	-0.215175	0.0139225	0.00246189
Blvra	517.502	333.836	364.398	265.962	233.937	272.481	293.934	283.405	287.618	-0.65192	0.00404846	0.00124908	-0.486466	0.0436505	0.0115533	0.161524	0.442317	0.206781
Tspan3	4272.54	3332.97	3614.11	2103.52	2065.92	1971.85	2630.2	2541.67	2535.73	-0.867212	3.10359e-10	2.74652e-11	-0.537633	0.000191472	2.01165e-05	0.325931	3.58518e-06	2.12276e-07
Frmpd2	16.444	14.3973	13.9387	91.4572	77.979	83.2004	59.8003	74.843	66.5238	2.49839	1.78765e-13	1.13927e-14	2.17154	2.86614e-09	1.11795e-10	-0.330132	0.352606	0.149784
Mcm3ap	892.812	1362.34	1435.69	1345.58	1343.32	1347.85	1255.81	1369.13	1314.82	0.131275	0.62882	0.48079	0.0969948	0.787466	0.605692	-0.0368444	0.831501	0.607192
Asz1	132.519	65.6875	46.7943	84.0986	85.2571	39.5202	69.9359	60.8723	53.806	-0.22797	0.729575	0.589476	-0.403298	0.487204	0.282729	-0.180292	0.777728	0.528146
Trip11	777.704	1047.4	1046.4	1116.41	1055.32	1111.77	1003.43	1027.84	1075.14	0.195415	0.318261	0.198546	0.116529	0.65301	0.444338	-0.0815564	0.551284	0.289277
Palb2	178.949	186.265	204.103	80.9449	69.6613	53.0403	88.1801	102.784	90.0028	-1.4812	1.58025e-10	1.35428e-11	-1.01498	8.00509e-07	4.78921e-08	0.462843	0.146071	0.0452158
Gtpbp3	409.165	358.132	387.297	367.931	374.299	359.842	424.683	402.156	403.056	-0.0645517	0.763874	0.631057	0.0953202	0.672222	0.465968	0.156406	0.348404	0.147392
Gvin1	46.4301	72.8861	28.8731	212.349	298.4	209.041	138.858	62.8681	91.9594	2.29886	4.09695e-12	3.01866e-13	1.00031	0.0428329	0.0112719	-1.30431	1.14304e-07	4.66928e-09
Gmfg-ps	3.86918	5.39897	1.99125	3.1537	5.1986	2.08001	2.02713	5.98744	0	-0.209372	0.907501	0.859449	-0.490488	0.866963	0.720331	-0.288756	0.925892	0.835472
Tmem161a	1152.05	1038.4	957.789	983.954	935.748	1005.69	1123.03	1025.85	946.986	-0.103798	0.546334	0.399366	-0.0204264	0.935718	0.875788	0.0795241	0.616046	0.348952
Smg5	1276.83	1464.02	1741.34	1382.37	1376.59	1434.17	1510.21	1455.95	1525.16	-0.0939874	0.662677	0.514901	0.00625513	0.990174	0.965321	0.0973794	0.371936	0.160962
Aadacl2fm2	0	0	0	0	0	0	0	0	0.978291	NA	NA	NA	1.02918	0.904199	0.800871	0.893256	0.921645	0.82672
Lrch4	1124	1380.34	1320.2	2524.01	2634.65	2514.73	2266.33	2160.47	2052.45	1.00657	2.57311e-15	1.4025e-16	0.763754	2.52045e-08	1.13871e-09	-0.246035	0.00127222	0.000149904
Lyz1	198.295	146.672	90.6017	21912.9	27750.1	26418.2	7378.75	5053.4	5034.29	7.44997	1.11412e-216	2.49131e-220	5.3294	1.64193e-91	4.60752e-95	-2.12503	1.69625e-20	1.16279e-22
Nova1	168.309	126.876	142.374	96.7134	89.416	91.5205	120.614	169.644	128.156	-0.653216	0.00535477	0.0017039	-0.0598952	0.904199	0.781303	0.58972	0.0159372	0.00289109
Lrrc63	3.86918	4.49914	1.99125	10.5123	5.1986	3.12002	9.12208	13.9707	4.89146	0.856084	0.483002	0.340002	1.42804	0.187039	0.075032	0.568776	0.704287	0.44156
Zdhhc15	383.048	469.711	468.938	392.11	291.122	281.841	283.798	264.445	303.27	-0.451905	0.0333613	0.0136239	-0.630973	0.00035771	4.05732e-05	-0.181812	0.430743	0.198463
Fgd4	145.094	172.767	150.339	222.861	256.811	229.841	207.781	222.533	213.267	0.600804	0.00158681	0.00044283	0.461339	0.0238207	0.00547591	-0.142548	0.565951	0.302694
Abcc12	21.2805	26.095	16.9256	21.0247	22.8738	27.0401	24.3255	28.9393	26.4139	0.140348	0.841572	0.729647	0.309093	0.633228	0.423265	0.165715	0.87008	0.66797
Wdr7	316.305	422.919	480.886	487.772	416.928	505.443	450.023	389.184	482.298	0.210982	0.394233	0.261338	0.118439	0.732157	0.531849	-0.0950188	0.680237	0.415042
Tnfrsf21	1362.92	1448.72	1337.12	2796.28	3014.15	2635.37	2160.92	1907	1923.32	1.02756	2.2396e-19	8.47614e-21	0.533656	1.75952e-05	1.42792e-06	-0.497275	6.72485e-10	1.88176e-11
Fam184a	145.094	197.062	137.396	273.321	244.334	265.201	282.784	270.433	306.205	0.707127	0.000934152	0.000244975	0.84322	8.78048e-05	8.48579e-06	0.133269	0.562147	0.299283
Cd83	165.407	150.271	144.365	196.581	198.587	219.441	283.798	213.552	232.833	0.420107	0.0323811	0.0131639	0.670076	0.00159756	0.000224558	0.246331	0.258686	0.0974689
Dnajc25	276.646	290.645	289.726	272.269	292.161	242.321	265.554	312.345	277.835	-0.0851552	0.714614	0.571795	0.00132942	0.995501	0.992693	0.0832577	0.777721	0.527978
Nkapl	17.4113	14.3973	18.9168	18.9222	8.31776	18.7201	12.1628	17.9623	18.5875	-0.138549	0.869153	0.782904	-0.0510213	0.959317	0.911238	0.0836531	0.942333	0.869475
Gm36182	0	1.79966	0.995623	3.1537	0	0	0	0	0	0.164058	0.965226	0.941403	-2.34889	0.654383	0.445853	-2.51999	0.673316	0.407311
H13	2032.28	1957.13	1944.45	2264.36	2286.35	2303.61	2297.75	2274.23	2390.94	0.210215	0.0554232	0.024418	0.234466	0.0441854	0.0117419	0.0210089	0.910912	0.734384
Fat4	1115.29	1967.93	1762.25	1946.88	1559.58	1625.53	1571.02	1988.83	2102.35	0.084841	0.809284	0.689032	0.22746	0.503141	0.296525	0.140403	0.389124	0.171725
Prss34	12.5748	6.2988	4.97811	5.25616	6.23832	6.24003	4.05426	4.98953	1.95658	-0.424332	0.707361	0.561925	-1.1138	0.351049	0.176333	-0.694066	0.696133	0.433625
Manea	353.062	465.211	428.118	394.212	379.498	319.282	336.503	368.228	426.535	-0.187834	0.396564	0.26326	-0.136674	0.627528	0.418152	0.0486971	0.891048	0.700172
Cactin	927.635	913.326	958.785	701.172	729.884	750.884	831.123	889.135	793.394	-0.35737	0.00363948	0.00110417	-0.151868	0.342507	0.170783	0.202093	0.0753722	0.0192189
Necab2	59.0049	39.5925	37.8337	35.7419	30.1519	35.3602	28.3798	41.9121	27.3922	-0.427517	0.318061	0.198379	-0.477523	0.3393	0.168405	-0.0541058	0.944968	0.875624
Ubl5	1694.7	1046.5	948.829	935.597	899.358	1052.49	1088.57	1136.62	943.073	-0.351518	0.197422	0.10967	-0.215307	0.535462	0.324979	0.131598	0.355924	0.151793
Zdhhc3	2262.5	2611.3	2323.78	5141.58	5049.92	5397.63	4610.7	4483.59	4443.4	1.11699	2.33851e-23	6.36657e-25	0.91479	2.72034e-16	4.71761e-18	-0.20542	0.00204061	0.000260232
Cybrd1	661.629	1065.4	647.155	1036.52	830.737	897.525	1162.56	1010.88	1202.32	0.221012	0.439265	0.299824	0.511148	0.0514355	0.0141969	0.287407	0.0162101	0.00295475
Smim19	414.002	276.247	269.814	259.654	249.533	232.961	292.92	254.466	250.443	-0.369019	0.139759	0.072364	-0.262567	0.383244	0.199658	0.102244	0.705026	0.442657
Gprc5d	0	0	0	0	1.03972	0	0	0	0	1.09439	0.869153	0.788544	NA	NA	NA	-1.0303	0.921645	0.800659
Nup93	1188.8	1203.97	1471.53	665.43	581.204	630.243	828.082	885.143	964.595	-1.03965	2.24077e-12	1.61218e-13	-0.526042	0.00121496	0.000163649	0.510851	9.6759e-07	4.90401e-08
Ripor1	1003.08	1562.1	1815.02	2736.36	2648.17	2525.13	2261.26	2110.57	2130.72	0.854638	0.000145072	3.16859e-05	0.572793	0.0237229	0.00544943	-0.284437	0.000134044	1.181e-05
Gdf1	48.3647	0.899829	30.8643	7.35863	0	0	0	18.9602	0	-3.61407	0.371813	0.242589	-2.10088	0.737878	0.538438	1.50412	0.885541	0.691175
Haus6	774.803	847.639	877.144	360.573	300.479	315.122	416.575	436.085	454.905	-1.35449	2.6384e-21	8.54e-23	-0.931201	1.62373e-12	4.25571e-14	0.420308	0.00209587	0.000268388
Kcnip1	2.90188	4.49914	4.97811	1.05123	2.07944	1.04001	1.01356	5.98744	0	-1.56672	0.295492	0.180602	-0.821923	0.697306	0.493048	0.740806	0.845559	0.628213
Hmmr	916.995	942.121	1075.27	258.603	160.117	137.281	303.056	325.318	358.055	-2.40268	6.72191e-25	1.62336e-26	-1.56939	8.31919e-28	4.38884e-30	0.830185	4.64652e-05	3.57686e-06
Ptcd2	540.717	418.42	463.96	343.753	377.419	309.922	375.019	390.181	362.946	-0.462317	0.0119363	0.00419852	-0.330752	0.0809905	0.0252303	0.127859	0.533434	0.275035
Wnk3	65.776	86.3836	73.6761	32.5882	24.9533	28.0801	48.6511	33.9288	42.0665	-1.39874	1.38346e-05	2.45478e-06	-0.855699	0.0102497	0.00198646	0.540101	0.281676	0.109002
Snrpc	1963.61	1113.09	1339.11	802.091	767.314	719.684	990.252	958.988	814.916	-0.945634	2.8582e-05	5.35752e-06	-0.671323	0.00770424	0.00140266	0.269827	0.0200394	0.00380588
Fgf5	0.967294	3.59931	1.99125	2.10247	3.11916	3.12002	3.04069	0.997907	1.95658	0.339681	0.869153	0.769177	-0.137182	0.960125	0.91282	-0.480202	0.889206	0.697443
Slc37a3	906.355	1083.39	1145.96	1050.18	923.272	992.165	1065.26	990.921	1024.27	-0.0788977	0.710987	0.56774	-0.0223521	0.929754	0.86672	0.0535495	0.765009	0.512063
Sox3	2.90188	0.899829	1.99125	2.10247	0	0	0	0	0	-1.46101	0.570484	0.422314	-3.38884	0.24374	0.107342	-1.93496	0.819343	0.586999
Mettl6	616.166	556.094	581.444	559.256	573.926	559.523	441.914	493.964	522.407	-0.0486605	0.805538	0.683546	-0.26199	0.124708	0.0441002	-0.216376	0.112352	0.0319688
Guca1b	29.0188	35.9931	25.8862	29.4345	32.2313	41.6002	32.4341	45.9037	30.327	0.183582	0.739406	0.600189	0.257901	0.66677	0.459719	0.0707348	0.925469	0.834904
Rsl24d1	1184.94	801.747	969.737	643.354	665.421	693.684	736.861	776.371	722.957	-0.559623	0.00274718	0.000812575	-0.398485	0.0536531	0.0149535	0.157291	0.208028	0.0723815
Ednrb	3467.75	4136.51	3304.47	2643.85	2653.37	2470.01	3005.22	2901.91	3393.69	-0.487937	0.000484749	0.000119046	-0.226492	0.215806	0.0908133	0.258532	0.00263852	0.000349885
Fus	9084.83	9474.3	11420.8	4797.83	3805.38	4648.82	5479.33	6250.89	6983.04	-1.17573	2.40964e-14	1.41981e-15	-0.676661	3.82756e-05	3.37258e-06	0.496296	1.06795e-06	5.45154e-08
Hoatz	62.8741	44.0916	22.8993	63.074	74.8599	71.7604	48.6511	57.8786	59.6758	0.692094	0.107388	0.0531537	0.359357	0.539967	0.328925	-0.336575	0.400224	0.178545
Zfp26	847.35	1044.7	1001.6	950.314	799.545	799.764	856.462	945.017	892.201	-0.180708	0.3303	0.208524	-0.100143	0.654383	0.445744	0.0776185	0.662801	0.395997
Med14	797.05	999.71	919.956	730.607	685.176	689.524	767.268	804.313	809.047	-0.365986	0.0170641	0.0063151	-0.187387	0.31871	0.15411	0.175704	0.132815	0.03987
Sec16b	85.1219	121.477	112.505	47.3055	53.0257	50.9603	72.9766	70.8514	91.9594	-1.0753	0.000111581	2.36847e-05	-0.433546	0.183438	0.0729716	0.639213	0.0481839	0.0109732
4930505A04Rik	0	3.59931	0	2.10247	1.03972	3.12002	1.01356	1.99581	1.95658	0.772483	0.775431	0.646927	0.440196	0.904199	0.800003	-0.334517	0.921645	0.809553
Pxk	814.462	937.622	818.402	1592.62	1765.45	1561.05	1259.86	1170.54	1218.95	0.938176	3.77997e-13	2.48082e-14	0.508777	0.000145228	1.48015e-05	-0.432547	2.7431e-07	1.22381e-08
Apof	0	0.899829	0.995623	4.20493	2.07944	5.20003	0	2.99372	1.95658	2.13743	0.298716	0.183257	0.651036	0.892136	0.756811	-1.48853	0.588173	0.322525
Map7d1	1742.1	1941.83	2098.77	2319.02	2382	2370.17	2682.9	2665.41	2545.51	0.292373	0.0280048	0.0111327	0.452373	0.00072931	9.11126e-05	0.156835	0.0442085	0.00986662
Atp7a	798.985	1118.49	972.724	1646.23	1565.82	1607.85	1095.66	1193.5	1209.17	0.739669	4.41279e-06	7.15894e-07	0.278484	0.176064	0.0691093	-0.463903	7.42682e-09	2.43708e-10
Tmx3	1309.72	1183.27	1127.05	1367.65	1228.95	1243.85	1266.96	1286.3	1220.91	0.0873814	0.614266	0.465576	0.0639574	0.760966	0.566304	-0.0269731	0.904172	0.720594
Ahnak	3359.41	5317.99	4380.74	11934.6	11374.5	11855	7118.26	8552.06	8250.91	1.43126	1.26785e-15	6.66245e-17	0.876355	1.35458e-05	1.06584e-06	-0.557597	1.80096e-14	2.3882e-16
Prdx4	3015.06	1688.08	1792.12	931.392	881.683	928.725	1389.6	1169.55	1265.91	-1.24199	1.17494e-07	1.47304e-08	-0.759154	0.00355749	0.000566424	0.478533	2.82091e-07	1.26011e-08
Mcph1	357.899	429.218	447.035	249.142	213.143	191.361	260.486	260.454	229.898	-0.915061	8.33539e-07	1.18265e-07	-0.713887	6.08168e-05	5.60451e-06	0.198007	0.384032	0.168571
Dnah8	214.739	260.95	211.072	179.761	184.031	179.921	164.197	192.596	211.311	-0.335964	0.0988829	0.0482087	-0.270712	0.289736	0.13516	0.0623064	0.882938	0.687468
BC048562	0	1.79966	0	1.05123	0	0	0	0	0	-0.697209	0.892349	0.827287	-1.71891	0.829768	0.670828	-1.0303	0.921645	0.800659
Tnfsf13	43.5282	43.1918	32.8556	239.681	191.309	238.161	154.062	87.8158	120.33	2.51198	1.41503e-25	3.27495e-27	1.62375	5.33696e-07	3.06415e-08	-0.892867	3.28852e-05	2.4243e-06
Resf1	804.789	1060	823.38	1088.03	995.012	966.165	878.76	997.907	924.485	0.183506	0.348493	0.22324	0.0624065	0.835262	0.678354	-0.124134	0.340323	0.142826
Sema4d	463.334	505.704	554.562	360.573	404.451	451.362	450.023	372.219	426.535	-0.321539	0.0725163	0.0335744	-0.282441	0.14359	0.0528975	0.0360121	0.921645	0.763495
Rpf1	723.536	553.395	545.601	419.442	435.643	443.042	444.955	465.024	495.015	-0.487147	0.00644825	0.00209593	-0.371048	0.0622806	0.0179697	0.112637	0.536137	0.277784
Lhfpl2	1359.05	1663.78	1851.86	1119.56	891.04	885.045	1183.84	1183.52	1205.25	-0.749423	3.34914e-05	6.38075e-06	-0.445113	0.0103011	0.00199917	0.301493	0.00736712	0.00115617
Harbi1	247.627	272.648	229.989	318.524	323.353	303.682	293.934	269.435	284.683	0.33362	0.0563724	0.0249087	0.177883	0.42791	0.233696	-0.159004	0.418693	0.189819
Zfp719	202.164	251.952	295.7	227.066	203.785	190.321	164.197	199.581	224.029	-0.269274	0.274728	0.164732	-0.347437	0.218062	0.092179	-0.080362	0.832064	0.608521
Gm42323	1.93459	4.49914	3.98249	11.5636	7.27804	10.4001	11.1492	6.98535	5.86975	1.48654	0.106069	0.0524177	1.2018	0.287908	0.133936	-0.288597	0.864346	0.659393
Zfp866	712.896	926.824	988.654	903.009	850.491	863.204	839.231	878.158	920.572	-0.00493796	0.98037	0.974505	0.00841703	0.985816	0.956825	0.0107536	0.95925	0.896349
Myzap	974.065	852.138	863.205	1383.42	1285.09	1460.17	919.303	946.015	965.573	0.620675	2.09585e-06	3.20798e-07	0.0779664	0.698083	0.494315	-0.546109	1.51447e-10	3.75278e-12
Daam1	1405.48	1973.32	1659.7	2368.43	2361.21	2230.81	1671.37	1570.7	1672.88	0.468138	0.0051699	0.00164045	-0.0326813	0.904526	0.827364	-0.50368	2.25886e-12	4.15039e-14
Clic1	4046.19	2874.05	2591.61	2829.92	2883.14	3038.9	3185.63	2913.89	2839	-0.117855	0.653928	0.506019	-0.0852536	0.802032	0.630129	0.0284486	0.86936	0.666792
Fgd3	23.2151	22.4957	37.8337	48.3567	69.6613	59.2803	49.6646	43.9079	42.0665	1.09219	0.00436728	0.00136087	0.706423	0.11366	0.0390837	-0.389068	0.372659	0.161464
Glipr1l1	0	0	0	0	0	0	1.01356	0	0	NA	NA	NA	1.02918	0.904199	0.800871	0.893256	0.921645	0.82672
Myrfl	0	2.69949	0.995623	1.05123	0	3.12002	0	0.997907	0	0.163952	0.957144	0.928518	-1.7942	0.656222	0.447798	-1.96403	0.655073	0.388325
Rbak	365.637	462.512	453.008	400.52	382.617	409.762	397.317	459.037	415.774	-0.101121	0.64891	0.500577	-0.00716217	0.989245	0.962749	0.0909639	0.671266	0.404902
Ncoa4	1500.27	1733.97	1670.66	1916.4	1927.64	1852.25	1557.85	1666.5	1649.4	0.217822	0.0975822	0.0474491	-0.00584881	0.986563	0.958214	-0.226678	0.00478959	0.000701717
Col1a1	21122.8	32442.4	33582.4	29489.2	25813.1	24664.8	29050.8	27472.4	28625.8	-0.122027	0.663592	0.51602	-0.0305508	0.929728	0.86646	0.0888584	0.403177	0.180237
Gm7827	1.93459	1.79966	0.995623	3.1537	0	2.08001	0	0	1.95658	0.469342	0.867467	0.763786	-1.81453	0.600016	0.388146	-2.28991	0.542466	0.282447
Sars2	542.652	400.424	460.973	240.732	245.374	222.561	322.313	314.341	303.27	-0.983801	3.66546e-08	4.24782e-09	-0.574563	0.00196563	0.000286052	0.405501	0.00815647	0.00129781
Krt36	1.93459	2.69949	1.99125	2.10247	2.07944	0	1.01356	0	0	-0.666051	0.767187	0.635734	-2.62792	0.308451	0.147197	-1.96603	0.650465	0.382999
Ndufa8	1744.03	1050.1	1013.54	876.728	823.459	923.525	1072.35	1060.77	964.595	-0.534991	0.0318792	0.0129295	-0.293044	0.337604	0.167305	0.237481	0.0233338	0.00460461
Ap2a2	2338.92	2631.1	2598.58	2535.57	2605.54	2537.61	2563.3	2437.89	2523.99	0.022936	0.892349	0.824487	-0.00487106	0.989245	0.962631	-0.030908	0.83417	0.611109
Vapa	2928	2227.08	2046	2638.59	2597.22	2520.97	2333.22	2211.36	1992.78	0.109464	0.631304	0.483112	-0.135261	0.612108	0.400045	-0.248855	0.00289246	0.000389252
Sidt1	4.83647	8.09846	5.97374	19.9734	14.5561	16.6401	13.1763	18.9602	9.78291	1.43247	0.0314685	0.0127436	1.14599	0.162248	0.0619745	-0.290726	0.80187	0.561884
Dlgap1	3.86918	6.2988	4.97811	2.10247	1.03972	3.12002	4.05426	1.99581	2.93487	-1.27482	0.331977	0.209898	-0.75445	0.616252	0.405209	0.51821	0.869832	0.667599
Zbtb12	555.227	580.39	626.247	280.679	274.486	303.682	428.738	460.035	355.12	-1.0343	2.9536e-13	1.917e-14	-0.498896	0.00465801	0.000777467	0.531867	0.000235896	2.22283e-05
Acvrl1	3368.12	3759.48	3385.12	6438.8	6375.57	6672.67	5128.64	4453.66	4587.21	0.892459	1.66113e-17	7.3176e-19	0.434205	0.000918013	0.000119015	-0.461584	2.74716e-11	5.9892e-13
Plekhs1	9.67294	8.99829	6.96936	4.20493	5.1986	3.12002	6.08139	3.99163	3.91316	-1.03304	0.277546	0.166837	-0.873874	0.412069	0.221483	0.156158	0.939162	0.863519
Stra8	0	0	0	0	0	0	0	0	0.978291	NA	NA	NA	1.02918	0.904199	0.800871	0.893256	0.921645	0.82672
Hormad1	0.967294	0	0	0	0	0	0	0	0	-0.829165	0.892349	0.838976	-0.894378	0.904199	0.826506	NA	NA	NA
AB124611	55.1358	41.3921	29.8687	94.6109	99.8132	95.6805	78.0444	72.8472	68.4804	1.19965	8.21221e-05	1.68624e-05	0.798256	0.0264515	0.00624248	-0.405521	0.176008	0.0577859
Dag1	6019.47	10142.9	9490.28	17876.2	17614.9	17175.7	15535.9	13974.7	16203.4	1.03988	4.28424e-07	5.7888e-08	0.836464	0.000193539	2.03771e-05	-0.205813	0.00601122	0.000910278
Cphx1	1.93459	1.79966	4.97811	8.40986	6.23832	8.32004	7.09495	6.98535	8.80462	1.41254	0.181207	0.0990319	1.40944	0.222122	0.0945933	-0.00584985	0.996376	0.993241
4930503L19Rik	591.017	636.179	602.352	520.36	475.152	429.522	462.185	466.022	509.69	-0.35865	0.0190292	0.00714551	-0.344017	0.0207716	0.00465023	0.0116587	0.969035	0.913867
S100b	5.80376	4.49914	4.97811	15.7685	11.4369	18.7201	16.217	22.9518	14.6744	1.59175	0.0267389	0.0105533	1.82258	0.0108858	0.00214319	0.22687	0.852664	0.63914
Znhit6	289.221	224.057	273.796	152.429	144.521	139.361	165.211	198.583	182.94	-0.84816	1.18276e-05	2.07354e-06	-0.520818	0.0145218	0.00302891	0.323953	0.142413	0.0437873
Myorg	202.164	304.142	254.879	641.252	613.435	575.123	487.524	367.23	404.034	1.26643	8.74419e-12	6.58943e-13	0.7281	0.00166463	0.000235616	-0.54171	2.38209e-05	1.69987e-06
Cd59a	153.8	122.377	118.479	145.07	180.911	117.521	165.211	158.667	175.114	0.171013	0.605618	0.456922	0.344653	0.173434	0.0677268	0.170154	0.607532	0.340581
Igf2bp2	1164.62	1400.13	1216.65	1234.15	1473.28	1315.61	1039.92	1110.67	934.268	0.0913487	0.64349	0.494911	-0.290552	0.0901646	0.0288488	-0.385292	0.00015538	1.38992e-05
Renbp	530.077	381.527	290.722	666.482	770.433	723.844	708.481	635.666	564.474	0.847885	0.000333487	7.88415e-05	0.671055	0.0110261	0.0021809	-0.181431	0.212164	0.0742103
Fbxw15	0	0	0	1.05123	0	0	0	0	1.95658	1.09439	0.869153	0.788544	1.90199	0.806124	0.637778	0.811409	0.921645	0.781572
Zfp266	2395.02	2722.88	2634.42	2578.67	2371.6	2317.13	2439.65	2614.52	2657.04	-0.0911458	0.560243	0.412623	-0.00426874	0.991066	0.968359	0.0838922	0.458354	0.217748
Abcc3	214.739	314.94	235.963	472.003	582.243	518.963	399.344	337.292	355.12	1.03997	1.92031e-07	2.47338e-08	0.513988	0.0257077	0.00601645	-0.529167	5.45166e-05	4.29467e-06
Cavin1	9070.32	8075.96	7228.22	10601.7	10850.5	10451	10693.1	10917.1	10557.7	0.390525	0.00359658	0.00109035	0.404218	0.0034231	0.000540611	0.0100809	0.92806	0.839769
Tnfaip6	62.8741	51.2902	46.7943	17.871	14.5561	13.5201	17.2306	23.9498	26.4139	-1.80702	4.90816e-06	8.02295e-07	-1.24627	0.00146995	0.000204595	0.5568	0.459495	0.218943
Zfp784	178.949	152.971	140.383	157.685	165.316	159.121	162.17	167.648	152.613	0.031775	0.90909	0.861572	0.034249	0.918018	0.849081	-0.0011734	0.996607	0.994081
Hps1	487.516	449.914	424.135	356.368	388.855	362.962	408.466	378.207	421.643	-0.295985	0.0634112	0.0286251	-0.168994	0.387142	0.202523	0.123692	0.521518	0.266078
Cbx5	6162.63	6914.28	7242.16	3977.86	3557.92	3461.14	4291.43	4283.01	4523.62	-0.883666	1.69256e-12	1.1941e-13	-0.630088	1.49187e-07	7.71977e-09	0.250626	0.00135875	0.00016155
Cystm1	868.63	470.61	412.188	786.322	881.683	794.564	795.648	680.572	618.28	0.494014	0.110849	0.0551395	0.263097	0.526646	0.316851	-0.235928	0.0755603	0.0192839
Fam107a	26.1169	22.4957	37.8337	33.6394	20.7944	28.0801	18.2442	19.9581	24.4573	-0.0619874	0.919244	0.875152	-0.456338	0.451546	0.253599	-0.397297	0.590605	0.324556
2610301B20Rik	468.17	380.628	386.302	339.548	440.841	402.482	398.331	374.215	409.904	-0.0598215	0.832275	0.718516	-0.0585774	0.841955	0.686493	-0.00228744	0.991384	0.984699
Akap14	25.1496	26.9949	21.9037	47.3055	75.8996	71.7604	56.7596	58.8765	40.1099	1.39726	0.000116796	2.49093e-05	1.07348	0.00651111	0.00115583	-0.327576	0.488775	0.239431
Kcnc2	16.444	14.3973	10.9519	15.7685	41.5888	30.1602	22.2984	24.9477	22.5007	1.06772	0.063683	0.0287656	0.740876	0.20816	0.0865797	-0.329977	0.687884	0.422879
Eef1akmt4	213.772	117.878	163.282	77.7912	66.5421	81.1204	131.763	113.761	114.46	-1.13228	0.000101758	2.14233e-05	-0.452423	0.17435	0.0682606	0.675686	0.00675313	0.00104767
Gria2	2.90188	1.79966	4.97811	1.05123	3.11916	4.16002	1.01356	3.99163	0.978291	-0.2048	0.901083	0.850911	-0.684196	0.757131	0.561453	-0.482133	0.894744	0.706027
Cbx1	2639.75	2632.9	3023.71	1650.44	1552.3	1596.41	1881.18	2051.7	1894.95	-0.78752	3.09419e-11	2.43896e-12	-0.506003	8.67037e-05	8.35991e-06	0.278315	0.00051422	5.37999e-05
Ltn1	1044.68	1230.97	1346.08	1254.12	1074.03	1133.61	1086.54	985.932	1100.58	-0.0630886	0.784208	0.657247	-0.187445	0.350894	0.176235	-0.127192	0.325949	0.134138
Evx1	2.90188	1.79966	4.97811	0	0	0	1.01356	1.99581	0	-4.06479	0.057297	0.0253609	-1.68162	0.419283	0.226749	2.3794	0.671118	0.404662
Arhgef12	2946.38	4574.73	4318.02	6995.95	6440.03	6302.43	4780.98	4774.98	5129.18	0.739458	0.000127088	2.73387e-05	0.313888	0.184919	0.0738516	-0.428105	2.16441e-10	5.4606e-12
Rasgrf1	31.9207	53.9897	39.8249	32.5882	47.8271	50.9603	31.4205	19.9581	36.1968	0.0630994	0.902978	0.853508	-0.520368	0.329724	0.161864	-0.586107	0.246573	0.0909566
Dnm3	56.1031	44.9914	36.838	68.3301	64.4627	86.3204	40.5426	40.9142	36.1968	0.66938	0.0442495	0.0188347	-0.22634	0.666212	0.458736	-0.899612	0.00589591	0.000888785
Ankrd24	356.932	438.217	387.297	395.264	369.101	409.762	425.697	461.033	408.926	-0.0086625	0.972011	0.952558	0.134649	0.560178	0.349384	0.140061	0.430743	0.198587
Hbp1	2991.84	3213.29	3000.81	3287.2	3657.74	3488.18	3206.92	3268.14	3403.47	0.182655	0.142793	0.0744058	0.105267	0.470285	0.269032	-0.0804888	0.436973	0.203055
Gm9495	10.6402	4.49914	5.97374	2.10247	9.35748	4.16002	3.04069	1.99581	1.95658	-0.566711	0.686226	0.539874	-1.51951	0.23608	0.102684	-0.956436	0.656728	0.390279
Gimap8	356.932	373.429	354.442	781.066	718.447	763.364	534.148	573.796	579.148	1.06253	4.61822e-17	2.12219e-18	0.639649	3.00974e-06	2.02024e-07	-0.42601	3.78686e-05	2.82786e-06
Ptcra	0.967294	0.899829	0.995623	0	0	0	0	0	0.978291	-0.829165	0.892349	0.838976	0.067406	0.991066	0.984837	0.893256	0.921645	0.82672
Nuak1	565.867	965.516	875.152	1268.84	1213.35	1294.81	1049.04	1098.7	1119.17	0.652179	0.0031964	0.000958849	0.443681	0.0809609	0.0252088	-0.210957	0.024299	0.00482376
Osbpl7	451.726	422.02	440.065	458.337	538.575	490.883	519.958	460.035	500.885	0.181875	0.282598	0.170857	0.176631	0.329433	0.161623	-0.00857651	0.980346	0.935072
H2bc24	36.7572	30.5942	29.8687	21.0247	9.35748	11.4401	23.312	18.9602	12.7178	-1.28519	0.0139814	0.00502651	-0.857713	0.101691	0.033671	0.423731	0.688948	0.42442
Sarm1	17.4113	15.2971	20.9081	9.46109	15.5958	13.5201	12.1628	8.98116	19.5658	-0.469702	0.478468	0.33566	-0.389458	0.641429	0.432444	0.0779199	0.95341	0.887356
Shld1	221.51	157.47	129.431	197.632	242.255	187.201	194.604	190.6	173.158	0.304845	0.313541	0.194789	0.139315	0.733746	0.53394	-0.169716	0.525892	0.269314
Xkrx	51.2666	48.5907	33.8512	36.7931	37.4299	34.3202	26.3527	32.9309	23.479	-0.300584	0.489448	0.345555	-0.690303	0.122204	0.0428404	-0.393711	0.508855	0.2555
Satb1	417.871	469.711	466.947	312.216	294.241	350.482	297.988	341.284	363.924	-0.499243	0.00191099	0.000545266	-0.429575	0.0144991	0.00302166	0.0667986	0.823229	0.596895
Ucn2	7.73835	3.59931	0.995623	0	3.11916	3.12002	5.06782	3.99163	0.978291	-0.979824	0.582885	0.434068	-0.297058	0.904199	0.781446	0.677864	0.819844	0.587669
Nfkbib	411.1	260.05	298.687	319.575	372.22	325.522	324.341	324.32	348.272	0.0717289	0.83397	0.72078	0.0446464	0.904199	0.817676	-0.0307785	0.921645	0.79627
Prop1	0	0	0	1.05123	0	0	0	0	0	1.09439	0.869153	0.788544	NA	NA	NA	-1.0303	0.921645	0.800659
Parva	3607.04	4641.32	4855.65	5038.56	4912.68	4618.66	4305.62	4650.24	4949.17	0.155047	0.414256	0.277667	0.08873	0.743247	0.545193	-0.0689493	0.560892	0.298332
Ess2	673.237	664.074	652.133	536.129	486.589	514.803	585.84	614.71	564.474	-0.369698	0.00548536	0.00175067	-0.169124	0.289384	0.134948	0.197165	0.135916	0.041156
Cep250	632.61	988.912	1095.19	622.33	529.218	539.763	642.6	696.539	732.74	-0.681747	0.00385909	0.00117943	-0.3881	0.158173	0.0599472	0.291455	0.0183748	0.0034278
Fcrl6	0	0.899829	0	0	0	0	0	0	0.978291	-0.829165	0.892349	0.838976	0.0674057	0.991066	0.985003	0.893256	0.921645	0.82672
Tmsb15l	87.0565	38.6926	47.7899	36.7931	28.0725	27.0401	27.3662	49.8953	31.3053	-0.93975	0.0398971	0.0167814	-0.687001	0.210578	0.0879516	0.248335	0.751927	0.495341
Grin3b	1.93459	4.49914	3.98249	1.05123	1.03972	4.16002	2.02713	1.99581	1.95658	-0.735834	0.671764	0.524778	-0.800913	0.669902	0.462926	-0.0671767	0.991108	0.96016
Epn2	947.948	1136.48	1134.01	1656.74	1840.31	1846.01	1452.44	1438.98	1433.2	0.733386	8.24551e-08	1.00488e-08	0.429462	0.00269698	0.000410299	-0.306969	0.000184089	1.68397e-05
Sgpl1	1660.84	2060.61	2057.95	2198.13	2213.56	2389.93	2202.48	2071.65	2249.09	0.237048	0.135336	0.0695594	0.177932	0.342596	0.170856	-0.0619853	0.628931	0.360318
Urm1	893.78	695.568	772.603	532.975	556.25	619.843	656.79	668.597	643.716	-0.464268	0.00529374	0.00168241	-0.258218	0.153225	0.057496	0.202338	0.115559	0.0331576
Il27ra	29.0188	33.2937	21.9037	35.7419	25.993	44.7202	26.3527	34.9267	35.2185	0.337214	0.511901	0.366011	0.197474	0.770542	0.579744	-0.142689	0.879223	0.682106
Ppp1r9a	1134.64	1623.29	1435.69	2510.34	2358.09	2483.53	1878.13	2172.44	2034.85	0.812254	8.09079e-07	1.14478e-07	0.540429	0.00398521	0.000648801	-0.274644	0.000863373	9.68306e-05
LOC118568607	5.80376	4.49914	1.99125	0	5.1986	3.12002	0	0	0	-0.595467	0.773858	0.64494	-4.09782	0.0868709	0.0274976	-3.5066	0.286502	0.111803
Ptrhd1	236.987	201.562	167.265	191.324	185.07	171.601	182.442	192.596	187.832	-0.146112	0.593404	0.444131	-0.100072	0.774858	0.587254	0.0424953	0.921645	0.775836
Pcdh1	1620.22	2234.27	2391.49	4164.98	3594.31	3794.98	2819.74	2797.13	3064.01	0.88946	7.24194e-07	1.01779e-07	0.477946	0.0171584	0.00371037	-0.414077	1.01724e-07	4.12682e-09
Htr5b	0	0.899829	0	0	0	0	0	0	0	-0.829165	0.892349	0.838976	-0.894378	0.904199	0.826506	NA	NA	NA
Pga5	0.967294	0	0	0	0	0	0	0	0	-0.829165	0.892349	0.838976	-0.894378	0.904199	0.826506	NA	NA	NA
Slc26a7	47.3974	44.9914	49.7811	19.9734	13.5164	10.4001	21.2848	22.9518	19.5658	-1.69402	5.4224e-05	1.07551e-05	-1.15198	0.00295335	0.000455802	0.538348	0.502045	0.249711
Garem2	3.86918	4.49914	6.96936	3.1537	0	0	2.02713	2.99372	3.91316	-2.28453	0.162964	0.0872671	-0.770712	0.60836	0.396519	1.50755	0.583792	0.318384
Cacng1	0.967294	0	0	2.10247	1.03972	1.04001	0	0	1.95658	2.03026	0.474037	0.331413	0.942636	0.895634	0.763234	-1.08195	0.820193	0.589163
Pdss1	153.8	114.278	172.243	75.6888	56.1449	59.2803	94.2615	80.8304	82.1765	-1.20085	1.06145e-05	1.83712e-06	-0.770137	0.00461555	0.000769085	0.427066	0.199968	0.0688096
Pkp2	276.646	318.539	233.971	469.901	506.344	495.043	379.073	458.039	396.208	0.828306	1.30041e-06	1.91049e-07	0.575359	0.00417132	0.000684295	-0.256454	0.0724556	0.01826
Ap1s3	168.309	162.869	139.387	177.658	188.189	177.841	185.482	208.562	176.092	0.210294	0.354723	0.228167	0.281024	0.249513	0.111005	0.067116	0.863209	0.65741
Slc39a13	486.549	506.604	495.82	768.451	725.725	704.084	738.888	723.482	707.304	0.564011	8.65228e-06	1.47478e-06	0.546572	1.41758e-05	1.12099e-06	-0.0207259	0.921645	0.810408
Nicn1	711.928	809.846	699.923	562.41	533.377	533.523	559.487	508.932	539.038	-0.445708	0.00145024	0.000400502	-0.463721	0.00175866	0.000251195	-0.0212362	0.921645	0.826168
Ppargc1a	121.879	220.458	200.12	192.376	181.951	140.401	140.885	145.694	195.658	-0.0743834	0.869153	0.770461	-0.167123	0.721029	0.518819	-0.094457	0.825848	0.600511
Fer1l6	0	2.69949	0.995623	0	5.1986	3.12002	0	4.98953	0.978291	1.15826	0.618377	0.470178	0.679423	0.850957	0.697093	-0.483208	0.910912	0.734459
Hecw1	5.80376	3.59931	3.98249	1.05123	1.03972	1.04001	0	0	1.95658	-2.09228	0.167607	0.090231	-2.75055	0.15718	0.0594562	-0.665929	0.921645	0.756756
2210408I21Rik	223.445	194.363	205.098	218.656	219.381	218.401	203.726	231.514	225.007	0.0780782	0.755965	0.618744	0.0885246	0.768289	0.576281	0.00715333	0.990637	0.958965
Otog	0.967294	0	0	0	0	0	3.04069	0	0.978291	-0.829165	0.892349	0.838976	1.97335	0.60986	0.398028	2.79953	0.535009	0.276809
Cdin1	263.104	278.947	272.801	139.814	135.164	114.401	164.197	177.627	154.57	-1.06354	2.83696e-09	2.81349e-10	-0.711865	4.69471e-05	4.22097e-06	0.348376	0.133392	0.0401594
Ets1	4254.16	5281.99	4781.98	7730.77	7228.14	7093.88	6614.52	6098.21	6690.53	0.625191	1.6714e-06	2.51159e-07	0.441841	0.00203011	0.000297146	-0.186298	0.0130475	0.00227871
Nsun4	673.237	612.783	596.378	713.787	604.078	632.323	689.224	727.474	773.828	0.0531309	0.808452	0.68769	0.222639	0.171822	0.066808	0.166291	0.229723	0.0827402
Gm51877	6.77106	9.89812	11.9475	13.666	10.3972	21.8401	8.10851	20.956	10.7612	0.684939	0.3564	0.229544	0.480778	0.634742	0.424634	-0.207324	0.895219	0.706783
Rubcnl	16.444	8.09846	13.9387	6.3074	11.4369	10.4001	12.1628	3.99163	12.7178	-0.444017	0.602077	0.4535	-0.405936	0.717361	0.515022	0.0357274	0.989339	0.95668
Ttf1	344.357	476.909	487.855	414.186	440.841	459.682	390.222	430.098	440.231	0.00677454	0.977717	0.968904	-0.0517421	0.897434	0.767321	-0.0610931	0.807916	0.571153
Mmd2	15.4767	29.6943	27.8774	33.6394	24.9533	39.5202	37.5019	36.9225	36.1968	0.436687	0.42873	0.290054	0.617612	0.232255	0.100512	0.178452	0.825779	0.600226
Tmem164	2573	3027.92	3057.56	4457.23	4487.43	4829.78	4064.39	3715.21	3912.19	0.671924	9.17686e-08	1.12607e-08	0.436671	0.00150582	0.000210011	-0.238288	0.00110322	0.000127698
Gm17669	0	1.79966	1.99125	2.10247	0	2.08001	0	1.99581	0	0.139988	0.97075	0.950963	-0.823731	0.894776	0.7618	-0.966662	0.904172	0.722673
Rpp14	570.704	509.303	547.593	408.93	411.729	400.402	437.86	427.104	438.274	-0.415024	0.0033794	0.00101733	-0.319047	0.0367006	0.00929772	0.0926173	0.640775	0.373477
Gm17660	0	0	0	0	1.03972	1.04001	0	0	0	1.98635	0.710548	0.56735	NA	NA	NA	-1.92201	0.80042	0.559804
Nudt9	1000.18	701.866	671.05	644.406	774.592	686.404	741.929	711.507	629.041	-0.17033	0.503228	0.357869	-0.184134	0.518902	0.310124	-0.0180996	0.934902	0.855398
Fam151b	94.7948	78.2851	61.7286	85.1499	84.2174	83.2004	45.6104	87.8158	85.1113	0.106577	0.78941	0.664388	-0.0993102	0.886755	0.74885	-0.209205	0.672341	0.406155
Dap3	1445.14	1036.6	1127.05	890.394	835.935	874.644	918.289	955.994	875.571	-0.470142	0.00764591	0.00253938	-0.387925	0.0439704	0.0116675	0.0783325	0.603288	0.336136
Arel1	849.284	1295.75	1242.54	1311.94	1231.03	1252.17	1190.94	1274.33	1361.78	0.16586	0.490021	0.346176	0.17889	0.527996	0.318019	0.0106378	0.955982	0.891093
Tmem131l	1099.81	1387.54	1469.54	1387.63	1375.55	1343.69	1291.28	1164.56	1281.56	0.0557474	0.814052	0.694957	-0.0791058	0.776739	0.58942	-0.137664	0.191701	0.0649633
Zfp937	224.412	230.356	227.998	176.607	179.872	152.881	205.754	209.56	202.506	-0.423556	0.0244421	0.00950466	-0.141684	0.549897	0.33911	0.27863	0.189135	0.0638172
Ebpl	276.646	180.866	243.928	106.175	73.8201	87.3604	128.723	140.705	158.483	-1.38885	3.83962e-08	4.45823e-09	-0.707624	0.00465806	0.000777738	0.677768	0.00452636	0.00065567
Etv3	829.938	1115.79	1032.46	1321.4	1253.9	1312.49	1266.96	1281.31	1321.67	0.38642	0.0190543	0.00715709	0.380932	0.0313985	0.00766724	-0.00829383	0.965695	0.907979
1700113H08Rik	0	0.899829	0	0	0	0	1.01356	0	0	-0.829165	0.892349	0.838976	0.0674059	0.991066	0.984907	0.893256	0.921645	0.82672
Ppp6r2	646.152	801.747	730.787	725.351	781.87	739.444	696.319	749.428	749.371	0.0461591	0.840488	0.728238	0.0139385	0.962159	0.916115	-0.0351425	0.882	0.685747
Ppp3r2	0.967294	0.899829	0	2.10247	6.23832	8.32004	6.08139	2.99372	2.93487	3.14	0.0592911	0.0264337	2.66765	0.171112	0.0664644	-0.477808	0.825779	0.600322
Tmem170b	460.432	556.094	522.702	810.5	812.022	730.084	690.237	672.589	792.416	0.613807	2.47293e-05	4.59389e-06	0.488879	0.00318377	0.000497989	-0.127649	0.398529	0.177241
Gm5150	0.967294	4.49914	0.995623	14.7173	18.715	15.6001	12.1628	13.9707	13.6961	2.89552	0.00097439	0.000256507	2.59781	0.00796851	0.00145927	-0.301462	0.792551	0.545878
Bcan	2.90188	4.49914	1.99125	8.40986	18.715	8.32004	25.3391	17.9623	5.86975	1.90781	0.0376973	0.0156707	2.37954	0.0123444	0.00249894	0.466481	0.694658	0.431424
Ccser2	950.85	1041.1	1077.26	1343.48	1204	1294.81	1095.66	1198.49	1134.82	0.326197	0.0141282	0.00508563	0.163356	0.313949	0.151036	-0.165955	0.113153	0.0322667
Ghrh	0.967294	0.899829	0.995623	0	0	0	0	0	1.95658	-2.31081	0.533349	0.386386	-0.532981	0.904199	0.800377	1.77116	0.845559	0.628385
Fgf17	19.3459	16.1969	16.9256	12.6148	8.31776	11.4401	10.1356	11.9749	4.89146	-0.69425	0.276947	0.166347	-0.95647	0.186896	0.074945	-0.266056	0.8726	0.671792
Csnk2a2	1586.36	1446.02	1658.71	1547.41	1613.65	1499.69	1488.93	1580.68	1621.03	-0.00702687	0.970307	0.949803	0.00372181	0.991066	0.973232	0.00761753	0.969323	0.914637
Scamp3	1437.4	970.915	1024.5	944.007	1039.72	1070.17	1099.72	1039.82	964.595	-0.166649	0.486848	0.343309	-0.141011	0.625917	0.415955	0.0214368	0.921645	0.799223
Tmem163	46.4301	53.9897	29.8687	304.857	419.007	422.242	259.472	187.606	217.181	3.13429	2.87262e-34	3.50084e-36	2.34897	4.00347e-18	5.68457e-20	-0.789155	3.58518e-06	2.12327e-07
Dapl1	0.967294	3.59931	1.99125	0	0	0	1.01356	0.997907	0	-3.51148	0.164803	0.0884822	-1.71709	0.507548	0.299949	1.79792	0.820193	0.590362
Cnbp	7118.32	5776	5885.13	3977.86	3891.67	3827.22	4304.61	4313.95	3909.25	-0.680862	2.1045e-07	2.72827e-08	-0.580033	3.80669e-05	3.35206e-06	0.0970226	0.282906	0.109843
Bace2	110.272	84.5839	104.54	130.353	156.998	138.321	120.614	135.715	125.221	0.511679	0.034205	0.0140124	0.35544	0.198651	0.0813343	-0.159759	0.630181	0.362132
Lrmda	34.8226	42.2919	36.838	69.3814	59.2641	93.6005	68.9224	48.8974	57.7192	0.964449	0.00376616	0.00114619	0.62491	0.096345	0.0314265	-0.342704	0.418105	0.189377
Zfp14	91.8929	125.076	102.549	134.558	148.68	130.001	111.492	109.77	141.852	0.379966	0.133301	0.0683645	0.195358	0.591873	0.380044	-0.187308	0.571297	0.307625
Naip6	33.8553	47.6909	38.8293	97.7646	96.694	101.921	85.1394	45.9037	61.6323	1.3064	2.32436e-06	3.57723e-07	0.694626	0.097717	0.0320213	-0.616141	0.0469241	0.0106335
Snx22	445.923	334.736	312.626	475.157	663.342	486.722	611.179	633.671	569.365	0.574317	0.0126962	0.00450982	0.734884	0.000117734	1.17549e-05	0.156627	0.420371	0.19131
Septin8	1623.12	2219.88	2110.72	2259.1	1960.91	1978.09	2134.57	2070.66	2348.88	0.0600307	0.815216	0.696087	0.141754	0.559068	0.348101	0.0791144	0.570203	0.306648
Slc6a6	1137.54	2183.88	2140.59	2875.12	2850.91	2938.02	2532.9	2614.52	2840.96	0.667635	0.00990563	0.00339122	0.551082	0.0588705	0.0167314	-0.118686	0.200007	0.0688456
St8sia1	46.4301	49.4906	53.7636	65.1764	64.4627	73.8404	51.6918	41.9121	62.6106	0.451186	0.154098	0.0815027	0.0662389	0.904199	0.817321	-0.387573	0.339219	0.142222
LOC118568593	116.075	157.47	141.378	216.554	170.514	182.001	153.048	165.652	163.375	0.458725	0.0520965	0.0227485	0.219733	0.449194	0.251446	-0.241759	0.318282	0.129391
Nvl	1155.92	1401.93	1496.42	1249.92	1137.45	1134.65	1040.93	1177.53	1286.45	-0.201242	0.252988	0.148557	-0.20699	0.337331	0.167094	-0.00827975	0.974437	0.925443
Acsm3	11.6075	10.7979	5.97374	5.25616	5.1986	1.04001	5.06782	4.98953	3.91316	-1.30518	0.191573	0.105896	-1.02262	0.312852	0.150235	0.279535	0.921645	0.769304
Ccnyl1	506.862	440.916	601.356	449.928	470.993	435.762	415.561	454.047	514.581	-0.188573	0.359302	0.232036	-0.158146	0.554682	0.343835	0.0278192	0.921645	0.800885
Mgat1	2527.54	2013.82	2169.46	3042.27	3422.76	3175.14	2616.01	2627.49	2814.54	0.524845	0.000220981	5.02173e-05	0.267999	0.0948428	0.030791	-0.260248	0.000892515	0.00010055
Tmem17	230.216	168.268	164.278	116.687	113.33	128.961	142.913	140.705	151.635	-0.646085	0.00636474	0.00206513	-0.366079	0.167908	0.064862	0.276369	0.289642	0.11334
Ctcfl	1.93459	0.899829	2.98687	0	4.15888	3.12002	2.02713	0	5.86975	0.112863	0.964708	0.940547	0.300123	0.915173	0.844858	0.188369	0.963047	0.904078
Tmem211	0.967294	0.899829	1.99125	2.10247	1.03972	0	1.01356	0	0	-0.290124	0.912329	0.865793	-1.84083	0.591345	0.379472	-1.55303	0.776252	0.524844
Bri3	1836.89	863.836	903.03	1321.4	1507.59	1468.49	1372.37	1273.33	1288.41	0.256362	0.478665	0.335879	0.131641	0.793917	0.616981	-0.129397	0.250704	0.0930862
1810062G17Rik	19.3459	24.2954	11.9475	7.35863	19.7547	9.36005	17.2306	12.9728	9.78291	-0.608594	0.416377	0.279716	-0.477755	0.553854	0.342572	0.12843	0.921645	0.822882
Ppp2r2a	2036.15	1819.45	1823.98	1603.13	1626.12	1506.97	1544.67	1552.74	1614.18	-0.259855	0.0418417	0.0176882	-0.26567	0.0418462	0.0109353	-0.00915229	0.958566	0.895171
Fignl1	1368.72	1130.18	1118.08	245.988	172.594	167.441	364.883	385.192	426.535	-2.62389	3.18019e-43	2.00895e-45	-1.61591	7.65514e-28	3.99556e-30	1.00464	4.37702e-10	1.16822e-11
Dnajb1	1064.02	1021.31	975.71	1008.13	1080.27	1028.57	1100.73	1092.71	1036.99	0.0282509	0.874158	0.794943	0.0813288	0.649119	0.44019	0.0495835	0.770116	0.518217
Mgst3	513.633	248.353	272.801	463.594	516.741	476.322	459.145	463.029	391.316	0.495935	0.116462	0.0583285	0.349179	0.363611	0.185275	-0.151659	0.371936	0.160938
Tbp	401.427	433.717	455.995	384.751	277.605	300.562	269.608	337.292	289.574	-0.421197	0.0317667	0.0128786	-0.522764	0.00318956	0.000499074	-0.10479	0.721061	0.459972
Gipr	203.132	278.947	74.6717	929.29	1118.74	1000.49	265.554	82.8262	136.961	2.45445	1.3143e-05	2.32104e-06	-0.196527	0.903692	0.776542	-2.65524	8.65243e-07	4.31722e-08
Rab5b	2103.86	2646.4	2352.66	3650.93	3752.35	3538.1	3317.4	3012.68	3236.19	0.625389	2.64251e-06	4.11563e-07	0.433057	0.00381842	0.000615687	-0.195337	0.010501	0.00176188
Tpgs1	561.031	268.149	328.556	390.007	370.14	334.882	398.331	407.146	442.188	-0.0777824	0.867538	0.763945	0.113083	0.818734	0.655704	0.186951	0.260206	0.0981638
Ptpru	860.892	1143.68	853.249	1036.52	1048.04	1085.77	980.117	927.055	936.225	0.151471	0.460266	0.319057	-0.004241	0.991066	0.97776	-0.158918	0.132519	0.0397102
Smgc	0	0	0	0	0	0	1.01356	0	0	NA	NA	NA	1.02918	0.904199	0.800871	0.893256	0.921645	0.82672
Dcpp3	3.86918	3.59931	4.97811	1.05123	0	0	3.04069	1.99581	3.91316	-3.46813	0.0648869	0.0293928	-0.468089	0.794797	0.619734	2.9958	0.239646	0.0875721
Zfp870	277.613	283.446	296.696	259.654	220.421	247.521	234.133	249.477	243.594	-0.235227	0.210925	0.118728	-0.234381	0.226262	0.0970722	-0.0023844	0.992129	0.985885
Gm46617	9.67294	6.2988	11.9475	8.40986	8.31776	8.32004	9.12208	12.9728	20.5441	-0.148836	0.88711	0.812176	0.62243	0.490639	0.285577	0.768518	0.429954	0.197812
Sar1a	3856.6	3403.15	3631.04	3539.5	3686.85	3532.9	3926.55	3635.37	3849.58	-0.0153139	0.923321	0.880737	0.0712433	0.691995	0.486781	0.0831792	0.375808	0.163546
Haus8	492.353	360.831	469.934	211.298	168.435	185.121	278.73	250.475	255.334	-1.22442	4.25308e-10	3.80894e-11	-0.748557	0.000102113	1.00577e-05	0.4722	0.00645613	0.000988898
Plekha5	887.976	1227.37	1187.78	1194.2	1136.41	1265.69	1025.73	1136.62	1100.58	0.124682	0.573276	0.425064	-0.014648	0.96811	0.925295	-0.142082	0.209666	0.0731281
Gm10352	0.967294	0	0.995623	0	0	1.04001	0	0	0.978291	NA	NA	NA	NA	NA	NA	NA	NA	NA
Rcan2	118.01	136.774	116.488	107.226	100.853	112.321	151.021	122.743	124.243	-0.211664	0.423577	0.285905	0.102342	0.785624	0.603028	0.310592	0.25648	0.0963258
Zfp830	452.694	400.424	416.17	381.597	409.65	419.122	375.019	412.135	417.73	-0.0672989	0.75249	0.614872	-0.0709281	0.778904	0.592243	-0.00689926	0.987026	0.949757
Acpp	12.5748	19.7962	15.93	47.3055	68.6215	55.1203	32.4341	42.91	30.327	1.82261	3.76964e-06	6.03547e-07	1.12883	0.0198821	0.00439978	-0.69744	0.0803549	0.020801
Clasrp	703.223	1029.4	1018.52	975.544	1050.12	1005.69	956.805	1076.74	970.465	0.141925	0.555407	0.407458	0.129741	0.66317	0.455711	-0.0149989	0.933976	0.853849
Ubr2	1483.83	2326.06	2087.82	2398.91	2359.13	2308.81	2062.6	2002.8	2104.3	0.26293	0.2285	0.131022	0.06802	0.851011	0.69722	-0.197538	0.00993012	0.00165046
Cd8a	0.967294	0	0	1.05123	3.11916	6.24003	0	0.997907	0	3.34795	0.110865	0.0551538	0.067406	0.991066	0.984788	-3.28376	0.176755	0.0581603
Scarb2	2539.15	3036.02	2685.19	5298.21	6044.93	6036.19	4609.69	3996.62	4446.33	1.0752	4.64037e-17	2.13497e-18	0.663508	9.65369e-07	5.85138e-08	-0.414723	1.97303e-07	8.55864e-09
Cplane1	471.072	568.692	625.251	606.561	478.271	498.163	451.036	537.872	551.756	-0.0708378	0.796069	0.672528	-0.108577	0.705504	0.502259	-0.040354	0.907003	0.728686
Oxsr1	1489.63	1574.7	1593.99	1371.86	1340.2	1358.25	1308.51	1311.25	1367.65	-0.192553	0.109216	0.0542052	-0.220796	0.0868021	0.0274661	-0.031323	0.862137	0.656109
Ntmt1	650.989	470.61	603.347	339.548	371.18	377.522	385.154	444.068	441.209	-0.661782	0.000283394	6.61748e-05	-0.436732	0.0326404	0.00802911	0.221717	0.157878	0.0500947
Kcnh3	21.2805	32.3938	26.8818	29.4345	47.8271	31.2002	40.5426	25.9456	28.3704	0.42924	0.385315	0.253876	0.235859	0.729374	0.528425	-0.196403	0.814808	0.579756
Prr14l	832.84	1086.99	1107.13	1139.54	990.854	1021.29	929.438	1058.78	1092.75	0.0602289	0.81299	0.693641	0.0286533	0.921314	0.853112	-0.0341566	0.891048	0.700031
Tet3	2412.43	3404.05	3488.66	3894.82	3644.22	3602.58	3087.32	3315.05	3465.11	0.261902	0.19219	0.106342	0.0876555	0.779733	0.593352	-0.176793	0.0323704	0.00682258
Dok3	78.3508	80.9846	63.7199	163.992	151.799	156.001	133.79	105.778	116.417	1.08095	8.69004e-07	1.23491e-07	0.6763	0.0114927	0.00229364	-0.408409	0.0758518	0.0193753
Far2	85.1219	84.5839	118.479	32.5882	24.9533	24.9601	60.8139	51.8911	56.7409	-1.80154	1.91896e-08	2.13158e-09	-0.761318	0.0132386	0.0027119	1.03692	0.00572576	0.000858686
Gm3739	51.2666	31.494	42.8118	43.1005	25.993	19.7601	34.4612	20.956	23.479	-0.514356	0.32093	0.200742	-0.687805	0.168544	0.0652212	-0.177542	0.868305	0.665341
Fbln7	174.113	151.171	178.216	32.5882	16.6355	28.0801	57.7732	53.887	71.4152	-2.70145	5.44686e-21	1.80567e-22	-1.45417	4.07475e-10	1.41329e-11	1.24348	0.00113021	0.00013133
Slc7a11	283.417	249.253	285.744	180.812	177.792	164.321	236.16	223.531	195.658	-0.64344	0.000256753	5.91647e-05	-0.316554	0.131278	0.0470798	0.323317	0.10785	0.0303771
Tlcd2	100.599	77.3853	76.663	45.203	39.5094	46.8002	80.0716	47.8995	47.9363	-0.950761	0.00131499	0.000358799	-0.53034	0.172142	0.0670001	0.416491	0.36913	0.159375
Kctd9	548.456	589.388	532.658	488.823	446.04	505.443	521.986	475.003	492.08	-0.212121	0.181384	0.099169	-0.162682	0.365383	0.18669	0.0461545	0.859705	0.653021
Zfp982	61.9068	53.9897	69.6936	63.074	56.1449	59.2803	76.0173	71.8493	77.285	-0.0446838	0.909797	0.862506	0.292141	0.416831	0.224865	0.333451	0.374186	0.162399
Cacna1h	230.216	416.621	399.245	142.968	169.474	127.921	193.591	225.527	217.181	-1.2464	4.34356e-06	7.02963e-07	-0.714666	0.0127018	0.00258199	0.529434	0.00660439	0.00101717
Dgkb	107.37	130.475	119.475	149.275	119.568	106.081	122.641	112.763	112.503	0.0704619	0.852352	0.744093	-0.036172	0.920709	0.852346	-0.109585	0.805091	0.566674
Mkrn3	82.22	81.8844	89.6061	78.8425	71.7407	76.9604	86.153	86.8179	76.3067	-0.15436	0.636198	0.487961	-0.0215882	0.964933	0.920526	0.129385	0.800208	0.55766
Nipsnap3b	717.732	507.503	547.593	483.567	472.033	478.402	569.623	573.796	588.931	-0.303537	0.132118	0.0676104	-0.028857	0.924292	0.858128	0.271027	0.0228767	0.00449128
Tmem237	541.685	350.933	347.472	332.19	313.996	281.841	304.069	357.251	334.576	-0.415851	0.095378	0.04618	-0.311763	0.277475	0.127416	0.100312	0.683	0.41789
Rgs3	1292.3	1582.8	1503.39	1856.48	1929.72	1873.05	1857.86	1714.4	1917.45	0.372182	0.00660619	0.00215299	0.329591	0.0361198	0.00911407	-0.0454773	0.766055	0.513301
Pcdhb5	61.9068	58.4889	62.7242	75.6888	62.3832	50.9603	62.841	65.8618	77.285	0.0481556	0.905297	0.856054	0.174692	0.67835	0.472652	0.123331	0.843159	0.624706
Fam163b	22.2478	23.3955	28.8731	40.9981	33.2711	36.4002	19.2577	15.9665	10.7612	0.574287	0.180149	0.0983326	-0.693685	0.247205	0.109507	-1.27128	0.00919976	0.00150064
Hsd17b4	2097.09	1906.74	1801.08	1830.2	1907.89	2024.89	2061.59	1923.96	2021.15	-0.00826377	0.965908	0.942635	0.0531654	0.799558	0.626196	0.0579555	0.666581	0.39955
Gm4513	0	0	0	0	1.03972	0	0	0	0	NA	NA	NA	NA	NA	NA	NA	NA	NA
Slc44a3	591.984	619.082	473.916	1058.59	1181.12	1044.17	866.597	748.43	766.98	0.964326	5.66956e-10	5.14692e-11	0.502729	0.00465932	0.000779313	-0.465228	2.59445e-06	1.47675e-07
Cd209b	0	0.899829	0	0	1.03972	0	1.01356	0.997907	0.978291	0.132619	0.977717	0.970612	1.54836	0.693034	0.48864	1.41243	0.792551	0.546373
4930513O06Rik	0	0	0	0	1.03972	1.04001	1.01356	0	0	1.98635	0.710548	0.56735	1.02918	0.904199	0.800871	-0.960732	0.904544	0.724163
Zfp947	63.8414	52.1901	44.803	32.5882	37.4299	30.1602	34.4612	46.9016	40.1099	-0.655234	0.0763633	0.0357221	-0.411071	0.344029	0.17186	0.240527	0.721626	0.460837
St6galnac2	899.584	864.735	659.102	1861.73	1938.04	1722.25	1975.44	1901.01	1888.1	1.19005	6.19467e-14	3.81972e-15	1.25383	3.03835e-16	5.28615e-18	0.0601831	0.652463	0.385576
Rita1	166.375	161.969	154.322	161.89	198.587	180.961	192.577	227.523	197.615	0.167901	0.479649	0.336704	0.359374	0.0947795	0.0307563	0.188082	0.45902	0.218664
Atp12a	118.977	120.577	102.549	244.937	224.58	209.041	188.523	183.615	158.483	0.988995	2.69021e-07	3.52368e-08	0.635597	0.00380572	0.000611717	-0.357108	0.0663769	0.0163807
Clcc1	747.718	773.853	718.84	608.664	653.984	595.923	668.952	607.725	645.672	-0.267608	0.0512299	0.02231	-0.217463	0.154004	0.0579352	0.0468767	0.836815	0.614025
Npl	92.8602	61.1884	80.6455	40.9981	53.0257	61.3603	48.6511	61.8702	75.3284	-0.590684	0.0840398	0.0398212	-0.330013	0.432647	0.237473	0.257502	0.622059	0.354502
Cyth4	149.931	160.17	191.16	340.599	333.75	360.882	340.558	266.441	291.531	1.04939	1.38556e-09	1.32065e-10	0.846072	3.21119e-05	2.77722e-06	-0.206443	0.266302	0.101212
Phf2	1588.3	2202.78	2345.69	2521.91	2508.85	2593.77	2464.99	2425.91	2484.86	0.31524	0.107446	0.0531885	0.268335	0.23111	0.099842	-0.0496156	0.675066	0.409661
Ccn4	239.889	322.139	397.254	402.622	341.028	348.402	326.368	352.261	399.143	0.189262	0.501957	0.356641	0.171388	0.61737	0.406602	-0.0200101	0.942889	0.870268
Gper1	59.9722	71.0865	75.6673	84.0986	90.4557	69.6804	91.2208	78.8346	97.8291	0.242695	0.461775	0.320362	0.377649	0.24129	0.105875	0.132126	0.794205	0.548227
Fscn2	9.67294	1.79966	3.98249	8.40986	4.15888	5.20003	7.09495	3.99163	7.82633	0.20908	0.886489	0.810864	0.303633	0.866963	0.719935	0.0901435	0.966051	0.908761
Helq	213.772	206.061	221.028	111.431	116.449	122.721	121.628	139.707	167.288	-0.867544	2.823e-06	4.41093e-07	-0.575652	0.00877344	0.00163622	0.289064	0.298483	0.118172
Ephb6	243.758	347.334	364.398	241.784	212.103	266.241	302.042	275.422	292.509	-0.406003	0.0910916	0.0437228	-0.132316	0.688389	0.483124	0.2709	0.140557	0.0430213
Gm35339	62.8741	77.3853	58.7417	158.736	152.839	138.321	136.831	116.755	87.0679	1.17612	3.89026e-07	5.22819e-08	0.776409	0.0121038	0.00243869	-0.404508	0.119757	0.0346951
H4c11	2.90188	6.2988	4.97811	0	3.11916	0	3.04069	4.98953	0	-2.66451	0.149623	0.0787009	-0.723145	0.722253	0.520145	1.94042	0.538376	0.279276
Amy1	21.2805	17.0967	12.9431	38.8956	65.5024	56.1603	44.5968	31.933	29.3487	1.64661	7.82645e-05	1.60222e-05	1.04655	0.0350123	0.00876586	-0.604302	0.172001	0.0561031
Tmem200a	61.9068	64.7877	105.536	77.7912	101.893	106.081	76.0173	93.8032	108.59	0.303721	0.422947	0.285291	0.267374	0.558452	0.347364	-0.038562	0.937447	0.860806
Smpd3	25.1496	35.0933	37.8337	52.5616	58.2243	54.0803	33.4476	37.9204	45.9797	0.751372	0.0342903	0.0140526	0.26277	0.641162	0.432167	-0.491015	0.242091	0.0887589
Psmc3ip	247.627	156.57	152.33	65.1764	95.6543	78.0004	89.1937	120.747	115.438	-1.21767	2.80141e-05	5.24794e-06	-0.769316	0.0109747	0.00216624	0.444572	0.144707	0.0446229
Casp1	13.5421	14.3973	17.9212	33.6394	28.0725	49.9203	34.4612	24.9477	19.5658	1.28765	0.00612344	0.00197964	0.788061	0.177084	0.0697087	-0.503324	0.398054	0.176757
Foxd2	10.6402	10.7979	20.9081	5.25616	13.5164	7.28004	16.217	8.98116	13.6961	-0.694055	0.400808	0.266705	-0.115208	0.90742	0.832354	0.575535	0.616275	0.349154
Dab1	41.5936	48.5907	66.7067	23.1271	16.6355	23.9201	18.2442	21.9539	18.5875	-1.29754	0.00128907	0.000350734	-1.41164	0.000627966	7.64076e-05	-0.117246	0.921645	0.785152
Rps6kb2	762.228	601.086	623.26	645.457	728.844	657.283	710.509	660.614	642.737	0.0347445	0.886837	0.811777	0.0238356	0.929245	0.865767	-0.0147196	0.944335	0.873908
Zfp318	701.288	961.017	907.012	895.65	793.307	806.004	820.987	816.288	853.07	-0.0404952	0.874646	0.796071	-0.0420101	0.904199	0.781883	-0.00423307	0.991108	0.960575
Med16	1210.08	1400.13	1538.24	1126.92	1296.53	1202.25	1346.01	1282.31	1324.61	-0.192374	0.269596	0.161037	-0.0663917	0.789657	0.608574	0.122992	0.286339	0.111704
Opa3	272.777	556.094	619.277	564.512	580.164	526.243	550.365	530.886	596.758	0.208387	0.582554	0.433756	0.215008	0.630025	0.420312	0.00469738	0.991108	0.961822
Magee2	67.7106	80.9846	63.7199	29.4345	29.1122	24.9601	33.4476	47.8995	48.9146	-1.34651	3.13032e-05	5.92535e-06	-0.702476	0.0447704	0.0119477	0.640795	0.173153	0.0565762
Fcamr	2.90188	8.99829	4.97811	71.4838	66.5421	76.9604	28.3798	18.9602	44.0231	3.6564	1.06766e-14	6.1178e-16	2.42879	0.00032352	3.61867e-05	-1.2336	0.000603991	6.48891e-05
Mrpl42	1297.14	770.253	825.371	511.95	493.867	443.042	606.111	546.853	559.583	-0.995235	1.46819e-05	2.62318e-06	-0.751659	0.00189607	0.000274015	0.239397	0.072909	0.0184311
Glp1r	43.5282	170.068	154.322	236.527	192.348	219.441	104.397	103.782	131.091	0.818675	0.0762994	0.03568	-0.115286	0.903959	0.777735	-0.934884	7.54959e-07	3.74574e-08
Dppa4	0	0	0	0	0	1.04001	0	0	0	1.09439	0.869153	0.788544	NA	NA	NA	-1.0303	0.921645	0.800659
Cers3	111.239	116.078	138.392	87.2523	64.4627	92.5605	57.7732	63.866	80.2199	-0.579464	0.0317327	0.0128613	-0.852195	0.00170881	0.000242445	-0.275627	0.512792	0.25837
Tmed4	1446.1	1098.69	979.693	1226.79	1331.88	1240.73	1338.92	1193.5	1224.82	0.110598	0.653928	0.505854	0.0965454	0.755828	0.559978	-0.0180248	0.921645	0.816252
Trim24	1260.38	1203.97	1170.85	871.472	743.4	796.644	897.004	971.961	994.922	-0.59003	4.13345e-06	6.6688e-07	-0.340271	0.00887345	0.00165836	0.246539	0.0263708	0.00535655
Mcoln3	13.5421	17.9966	7.96498	5.25616	4.15888	9.36005	8.10851	8.98116	3.91316	-1.07523	0.189779	0.104671	-0.914911	0.312852	0.150246	0.156881	0.927028	0.837852
Ints6	732.242	937.622	788.533	748.478	673.739	751.924	690.237	677.579	730.783	-0.175533	0.343867	0.219588	-0.225216	0.24091	0.105623	-0.0525625	0.800548	0.559938
Slc5a10	0.967294	1.79966	1.99125	1.05123	1.03972	0	0	0	0	-1.1861	0.648185	0.499795	-3.11064	0.327536	0.160386	-1.92793	0.800208	0.557857
Txndc5	5602.57	5273	5524.71	5230.93	4926.2	4966.03	4992.82	4818.89	5211.36	-0.114807	0.341012	0.217307	-0.122801	0.364017	0.185624	-0.0112104	0.931252	0.848672
Dazl	0.967294	0.899829	1.99125	1.05123	3.11916	5.20003	2.02713	0.997907	2.93487	1.2928	0.464965	0.323329	0.641152	0.811788	0.645038	-0.65309	0.822713	0.595346
Taf6l	439.152	319.439	345.481	218.656	259.93	234.001	293.934	267.439	265.117	-0.629013	0.00165936	0.000465489	-0.413365	0.0544608	0.0152135	0.211746	0.287368	0.112205
Rassf8	665.498	915.126	926.925	1445.45	1258.06	1239.69	889.909	992.917	991.987	0.655034	0.000298904	7.01309e-05	0.200216	0.407474	0.217824	-0.457418	1.7558e-06	9.55985e-08
Obscn	20.3132	31.494	29.8687	75.6888	53.0257	92.5605	42.5697	68.8555	40.1099	1.43847	0.0001035	2.1848e-05	0.893155	0.0501042	0.013745	-0.54887	0.173646	0.0567861
Oga	3438.73	3734.29	4421.56	3380.76	3279.28	3329.06	3491.73	3519.62	3488.59	-0.212907	0.179183	0.0977153	-0.139753	0.477169	0.274336	0.0701567	0.449669	0.211254
Nagpa	284.384	314.94	266.827	399.468	487.629	403.522	391.236	343.28	353.163	0.576882	0.000874788	0.000228184	0.33126	0.0767489	0.023514	-0.248865	0.121473	0.0353219
Adgrg3	98.664	107.08	125.448	128.25	134.124	145.601	118.587	118.751	135.982	0.303885	0.224391	0.128052	0.177329	0.591036	0.379086	-0.129377	0.725685	0.465332
Phkg2	777.704	541.697	595.382	582.383	584.323	584.483	607.125	590.761	558.604	-0.126363	0.595082	0.445846	-0.120091	0.672525	0.46648	0.00229957	0.991108	0.980169
D8Ertd738e	1709.21	985.312	1080.25	869.369	876.484	891.285	1064.24	1084.72	891.223	-0.515705	0.033477	0.0136805	-0.307968	0.312735	0.15013	0.203146	0.0851298	0.0224137
Ak8	50.2993	41.3921	37.8337	80.9449	101.893	113.361	81.0851	84.8221	84.133	1.1957	3.82013e-05	7.33999e-06	0.952785	0.00119028	0.000159591	-0.246408	0.502311	0.249982
1700029I15Rik	0.967294	0	0	0	4.15888	0	0	0.997907	0	2.02414	0.60498	0.456271	0.067406	0.991066	0.984788	-1.95944	0.685661	0.420631
Pias2	1348.41	1632.29	1512.35	1330.86	1301.73	1223.05	1295.34	1274.33	1262.97	-0.218769	0.142232	0.0740339	-0.226118	0.151425	0.0565655	-0.0104285	0.952374	0.885857
Mapkapk2	5361.71	4347.97	4309.06	4860.9	4994.82	5160.51	4923.9	4639.27	4657.64	0.101386	0.572262	0.42411	0.0247088	0.913822	0.842996	-0.0803787	0.369733	0.159739
Tpd52	1732.42	1320.95	1350.06	1136.38	1261.18	1261.53	1251.75	1270.33	1207.21	-0.264827	0.140038	0.0725713	-0.23557	0.221833	0.0943704	0.0254286	0.912634	0.737922
Sla	168.309	188.064	157.308	399.468	401.332	442.002	272.649	201.577	258.269	1.27555	1.98211e-15	1.06596e-16	0.514697	0.0239721	0.00552282	-0.764427	1.32165e-07	5.52511e-09
Ncoa1	626.807	898.929	930.907	1194.2	1063.63	1104.49	1069.31	1050.8	1150.47	0.454748	0.0230282	0.00887115	0.415852	0.0567988	0.0160342	-0.0413885	0.831682	0.60737
Rae1	1059.19	837.741	976.706	729.556	745.48	725.924	895.991	857.202	828.613	-0.382263	0.0120399	0.00424371	-0.150356	0.453671	0.255072	0.228248	0.029588	0.00612974
Tmem207	0	0	0	0	0	1.04001	0	0	0	1.09439	0.869153	0.788544	NA	NA	NA	-1.0303	0.921645	0.800659
Pde11a	0.967294	5.39897	9.95623	3.1537	0	1.04001	2.02713	0.997907	4.89146	-1.96007	0.233806	0.134849	-1.03557	0.554476	0.343584	0.922166	0.776185	0.524305
Ace3	33.8553	31.494	23.8949	243.886	276.566	235.041	60.8139	58.8765	57.7192	3.08099	1.47026e-37	1.33952e-39	0.992878	0.00466745	0.000781663	-2.09239	2.13575e-28	6.00031e-31
Prdm11	845.415	1674.58	1575.08	1773.43	1402.58	1670.25	1359.19	1370.13	1514.39	0.244956	0.448909	0.308725	0.0540476	0.904199	0.818228	-0.193047	0.106345	0.0298295
Baiap2l2	153.8	134.074	118.479	51.5104	68.6215	49.9203	87.1665	81.8283	69.4587	-1.25462	1.33445e-06	1.96348e-07	-0.766036	0.00253947	0.000382959	0.485026	0.158321	0.0503401
Cxcr6	2.90188	0.899829	0	1.05123	0	4.16002	1.01356	1.99581	2.93487	0.456979	0.875498	0.79758	0.651531	0.825549	0.664961	0.190306	0.959725	0.897292
Itfg2	476.876	434.617	529.671	331.138	358.704	379.602	428.738	396.169	405.013	-0.427569	0.0100744	0.00345799	-0.224502	0.239422	0.104751	0.199676	0.212394	0.0743384
Bloc1s2	571.671	342.835	337.516	311.165	352.465	340.082	309.137	299.372	309.14	-0.317625	0.267174	0.159142	-0.443267	0.12771	0.0453702	-0.129795	0.533281	0.274831
Rps24	22046.6	10669.3	11206.7	9785.93	11994.2	10421.9	11139.1	12199.4	11861.8	-0.445584	0.157431	0.0836086	-0.314497	0.398168	0.210727	0.126672	0.220095	0.0780478
Hap1	899.584	855.737	880.131	441.518	441.881	479.442	592.935	591.759	605.562	-0.949134	9.89896e-15	5.639e-16	-0.554045	3.68163e-06	2.52082e-07	0.391778	0.000525524	5.51598e-05
C1ql3	1.93459	4.49914	3.98249	1.05123	2.07944	3.12002	5.06782	3.99163	1.95658	-0.736047	0.659215	0.511037	0.0775868	0.974135	0.936	0.811439	0.740818	0.482487
Rab34	1994.56	1464.92	1650.74	1181.59	1279.9	1307.29	1490.95	1385.09	1442	-0.436956	0.00912181	0.00309585	-0.238812	0.222086	0.0945033	0.194428	0.041742	0.00921528
Lca5	288.254	368.03	425.131	304.857	309.837	301.602	291.907	341.284	329.684	-0.236758	0.300735	0.184647	-0.164146	0.580119	0.368817	0.0700119	0.802534	0.563357
Bola2	174.113	76.4854	100.558	71.4838	58.2243	66.5603	101.356	94.8011	69.4587	-0.836124	0.0257713	0.010118	-0.397434	0.408317	0.218389	0.433605	0.197212	0.0675156
Crnkl1	590.049	575.89	584.431	465.696	419.007	480.482	404.412	485.98	556.648	-0.356368	0.012837	0.00456557	-0.270597	0.187416	0.0752587	0.0829767	0.750848	0.49404
Hs3st4	0.967294	0.899829	3.98249	0	1.03972	0	0	0	0	-2.37309	0.35656	0.229727	-3.40304	0.257687	0.115668	-1.0303	0.921645	0.800659
D630023F18Rik	1.93459	0	0	2.10247	1.03972	2.08001	1.01356	0.997907	0.978291	1.44518	0.588484	0.439093	0.64355	0.893412	0.75917	-0.806279	0.838867	0.618549
Nxt2	357.899	371.629	370.372	298.55	293.201	301.602	282.784	283.405	281.748	-0.297989	0.0556031	0.0245104	-0.371831	0.0201959	0.00448509	-0.0770745	0.776185	0.524171
Ass1	1137.54	1343.44	740.743	2299.05	2847.79	2679.05	997.347	503.943	672.086	1.28249	1.33489e-08	1.45071e-09	-0.563787	0.114158	0.0392935	-1.84994	2.23874e-08	8.01301e-10
Gfus	971.163	650.576	741.739	529.821	590.561	622.963	586.854	594.752	623.171	-0.436556	0.0350365	0.0144157	-0.384606	0.0772704	0.0237085	0.0482379	0.840411	0.620356
Mb21d2	380.147	374.329	406.214	340.599	348.306	354.642	354.747	342.282	347.293	-0.150957	0.381279	0.250577	-0.148492	0.44691	0.249565	-0.000793666	0.996743	0.994369
Atp1a4	1.93459	0	0	0	2.07944	0	1.01356	0.997907	2.93487	0.113128	0.977717	0.968797	1.37375	0.675668	0.469871	1.25046	0.766516	0.514083
Trpm6	256.333	253.752	246.914	676.994	612.395	640.643	577.732	594.752	720.022	1.35223	7.53799e-24	1.97215e-25	1.32571	1.68114e-17	2.49086e-19	-0.0293896	0.921645	0.776658
Uncx	0	0	0	0	1.03972	0	0	0	0	1.09439	0.869153	0.788544	NA	NA	NA	-1.0303	0.921645	0.800659
Iba57	236.02	228.556	237.954	207.093	205.865	204.881	225.011	217.544	213.267	-0.182921	0.348493	0.223215	-0.0954536	0.717361	0.515093	0.0841227	0.792161	0.544947
Ercc4	450.759	557.894	514.737	564.512	467.874	514.803	480.429	541.863	479.363	0.0249755	0.913121	0.86694	-0.0168668	0.95566	0.906155	-0.0449439	0.873818	0.6731
Hnrnpa3	36595.6	30737.2	31937.6	17762.7	16455.7	16562.1	19463.5	21378.2	22970.3	-0.964951	3.03732e-16	1.50609e-17	-0.63368	2.40412e-06	1.57189e-07	0.327929	9.40006e-06	6.06881e-07
Zp3r	0	0.899829	0.995623	0	0	0	0	0	0	-1.71776	0.763874	0.632007	-1.78503	0.791065	0.613389	NA	NA	NA
Vegfb	1019.53	728.861	743.73	603.408	761.075	648.963	787.539	686.56	663.281	-0.30532	0.162759	0.0870923	-0.217224	0.385612	0.201268	0.0839911	0.68813	0.423271
Phf21b	68.6779	82.7842	82.6367	89.3548	68.6215	95.6805	71.9631	79.8325	95.8725	0.117447	0.762667	0.629004	0.0850495	0.865916	0.71849	-0.0351663	0.946422	0.877609
Armc8	676.139	605.585	635.207	610.766	629.031	610.483	576.718	589.763	602.627	-0.0486408	0.803568	0.680976	-0.111712	0.548229	0.33722	-0.0663799	0.725309	0.464765
Ccdc92	162.505	171.867	192.155	192.376	227.699	202.801	206.767	202.575	161.418	0.245172	0.26107	0.15447	0.11983	0.713737	0.511008	-0.128834	0.669769	0.403209
Ly75	114.141	143.973	152.33	148.224	139.323	116.481	120.614	91.8074	141.852	-0.0208292	0.95177	0.920485	-0.208636	0.580457	0.369162	-0.190211	0.603695	0.336888
1700020N15Rik	2.90188	0	0.995623	0	0	0	0	0	0	-2.75208	0.472975	0.3303	-2.81473	0.522706	0.313541	NA	NA	NA
Babam2	511.699	502.104	448.03	399.468	416.928	380.642	447.995	392.177	368.816	-0.286458	0.0686167	0.0314736	-0.270694	0.151542	0.0566433	0.012026	0.969859	0.9158
Abcb1b	16.444	12.5976	15.93	29.4345	20.7944	23.9201	21.2848	10.977	20.5441	0.75875	0.162014	0.0865878	0.248907	0.794013	0.617306	-0.512518	0.508646	0.255293
Amotl2	1730.49	2136.19	1779.18	2887.74	3089.01	2520.97	2539.99	2431.9	2566.06	0.591872	0.000114206	2.42994e-05	0.420293	0.00430287	0.000710222	-0.174553	0.0817205	0.0212693
Tmem158	277.613	188.964	206.094	297.499	323.353	289.121	315.218	349.267	310.118	0.438795	0.0474621	0.0204012	0.539679	0.0168454	0.00362528	0.0970037	0.688534	0.423765
BC055324	399.492	449.914	460.973	103.021	81.0982	76.9604	183.455	178.625	168.266	-2.32577	2.08838e-35	2.28825e-37	-1.30181	1.15666e-16	1.90202e-18	1.02081	6.17082e-07	2.97288e-08
Bckdhb	469.138	318.539	306.652	278.577	310.876	277.681	304.069	298.374	344.358	-0.333756	0.176214	0.0957216	-0.202982	0.512765	0.304211	0.127227	0.57492	0.310283
Apln	575.54	469.711	713.862	1268.84	1469.12	1250.09	890.923	1008.88	909.811	1.18355	2.17823e-10	1.89475e-11	0.679583	0.000724458	9.0425e-05	-0.507199	1.25335e-07	5.19032e-09
Mtcl1	853.153	1094.19	1087.22	1004.98	1108.34	1105.53	799.702	889.135	858.94	0.087112	0.688623	0.542972	-0.249108	0.201872	0.0830691	-0.339058	0.000441113	4.54324e-05
Alg5	459.465	417.521	416.17	354.265	380.538	377.522	433.805	365.234	368.816	-0.21498	0.188737	0.104001	-0.14333	0.516964	0.308182	0.0680447	0.799899	0.555529
Rnf215	921.831	747.758	793.511	1104.85	1216.47	1156.49	1074.38	1121.65	1108.4	0.500129	0.000518235	0.000128139	0.428088	0.00379245	0.000608733	-0.0755607	0.58639	0.320823
Atp6v1e1	1350.34	968.216	827.363	1130.08	1244.55	1203.29	1055.12	1123.64	1129.93	0.187904	0.460253	0.319022	0.0771896	0.83474	0.677518	-0.114556	0.331472	0.137365
Csf1r	397.558	556.094	513.741	770.554	867.127	951.605	746.997	625.687	710.239	0.821157	6.76149e-06	1.1317e-06	0.508262	0.0115259	0.00230234	-0.315781	0.0099237	0.00164772
Zfp51	207.001	202.461	209.081	179.761	123.727	168.481	159.13	177.627	205.441	-0.388102	0.0933777	0.0450132	-0.185704	0.478495	0.275233	0.199275	0.512289	0.258001
Snu13	3155.31	2102	2305.86	1464.37	1489.92	1438.33	1766.64	1862.09	1815.71	-0.781664	2.07715e-05	3.80988e-06	-0.469903	0.0211626	0.00475558	0.307933	5.33716e-05	4.17149e-06
N4bp2	1081.43	1084.29	1200.72	999.722	910.795	931.845	888.896	1002.9	1002.75	-0.242251	0.0763633	0.0357227	-0.214431	0.178352	0.0704128	0.0248271	0.921645	0.769199
Itm2c	4221.27	3577.72	3206.9	4010.45	4325.24	4205.78	4318.8	3967.68	3855.45	0.190648	0.261426	0.154754	0.145803	0.483588	0.279407	-0.048655	0.705371	0.443018
Srsf9	1602.81	1021.31	1085.23	754.785	712.208	710.324	849.367	940.028	850.135	-0.766321	0.000213095	4.81631e-05	-0.486441	0.0364882	0.00923774	0.275865	0.00829365	0.00132674
Fubp1	3975.58	4410.96	4658.52	3559.47	3129.56	3110.66	3926.55	4505.55	4271.22	-0.410624	0.0021099	0.000607446	-0.0349504	0.896273	0.764418	0.372625	4.33489e-06	2.62086e-07
Zfp511	421.74	316.74	363.402	319.575	356.624	381.682	313.191	398.165	346.315	-0.0559485	0.847227	0.736351	-0.0546009	0.886614	0.748383	-0.00218912	0.99214	0.986063
Rreb1	1760.48	3051.32	2471.14	3076.96	2712.63	2788.25	2627.16	2527.7	2807.7	0.238127	0.349354	0.223951	0.131672	0.70322	0.499256	-0.108925	0.306023	0.122791
Usp40	1018.56	1186.87	1123.06	1012.34	1057.4	1118.01	1093.64	1007.89	1135.8	-0.0603221	0.752173	0.614264	-0.0367154	0.894776	0.761625	0.0206406	0.921645	0.800372
Gpa33	1.93459	0	5.97374	6.3074	4.15888	4.16002	4.05426	7.98325	10.7612	0.907975	0.564279	0.416364	1.55361	0.278982	0.128343	0.642152	0.682422	0.417348
Samd11	26.1169	17.9966	7.96498	13.666	27.0327	30.1602	18.2442	11.9749	12.7178	0.423626	0.575118	0.426798	-0.276823	0.791065	0.612092	-0.705093	0.331472	0.137406
Plcb2	77.3835	143.973	97.571	124.045	119.568	160.161	111.492	102.784	100.764	0.340451	0.330743	0.208933	-0.0169561	0.981018	0.948697	-0.360301	0.179737	0.0595938
Poc1a	476.876	397.724	395.262	175.556	189.229	185.121	223.998	220.537	209.354	-1.20388	3.99209e-13	2.63342e-14	-0.952483	6.76872e-09	2.79972e-10	0.24775	0.233328	0.0843441
Cd109	759.326	799.048	801.476	504.592	391.975	395.202	580.772	550.844	617.302	-0.867419	3.13101e-08	3.59745e-09	-0.428591	0.00164253	0.000231749	0.435805	0.00115488	0.000134586
Klc4	613.264	616.383	509.759	860.96	892.08	932.885	886.869	876.162	787.524	0.628587	1.07276e-05	1.8603e-06	0.555506	0.000313757	3.50067e-05	-0.0768207	0.633323	0.365041
Gm5128	0	0	0	0	0	0	1.01356	0	0	NA	NA	NA	NA	NA	NA	NA	NA	NA
LOC118567557	187.655	236.655	271.805	190.273	143.481	116.481	206.767	127.732	200.55	-0.630855	0.0202549	0.00766694	-0.378325	0.250795	0.111913	0.250013	0.469602	0.226212
Mark1	494.287	603.785	496.816	541.385	676.858	658.323	669.966	603.733	583.061	0.236399	0.22776	0.130496	0.222153	0.266503	0.120897	-0.0175365	0.941342	0.867556
Osbpl10	325.011	419.32	359.42	521.411	527.138	511.683	481.443	416.127	421.643	0.504433	0.00202459	0.000580168	0.261448	0.220558	0.0936672	-0.246373	0.0689254	0.0171183
Chmp1b	710.961	583.989	545.601	746.375	730.923	715.524	653.749	575.792	636.868	0.254842	0.144395	0.0754345	0.0242133	0.931895	0.869709	-0.23422	0.0449667	0.0100889
Abi2	1060.15	1131.98	1034.45	839.935	769.393	739.444	802.743	768.388	797.307	-0.456852	0.000416478	0.00010072	-0.442667	0.000357244	4.05002e-05	0.0110129	0.960726	0.899116
Mmgt1	768.032	752.257	820.393	791.578	778.751	678.083	683.142	722.484	744.48	-0.0557531	0.783225	0.656293	-0.11862	0.505779	0.298534	-0.0659813	0.734492	0.475438
Cwc25	529.11	580.39	562.527	477.26	478.271	526.243	532.121	516.916	541.973	-0.172264	0.283175	0.171286	-0.0682852	0.759979	0.565143	0.100866	0.571633	0.307995
Cidec	0.967294	0.899829	0.995623	6.3074	5.1986	4.16002	3.04069	2.99372	3.91316	2.45572	0.0870296	0.041486	1.80304	0.336254	0.166315	-0.655285	0.738474	0.479985
Mylpf	62.8741	36.893	22.8993	27.3321	22.8738	27.0401	27.3662	29.9372	31.3053	-0.6655	0.213161	0.120296	-0.464614	0.457003	0.258536	0.196777	0.820786	0.592278
Rnaseh2c	742.882	423.819	461.969	249.142	264.089	273.521	437.86	397.167	338.489	-1.04721	2.04733e-05	3.75061e-06	-0.468184	0.116916	0.0405373	0.57426	8.40282e-05	6.96419e-06
Scn4b	36.7572	39.5925	40.8205	27.3321	24.9533	28.0801	14.1899	23.9498	23.479	-0.541808	0.184215	0.101098	-0.922062	0.0427651	0.0112469	-0.383487	0.612698	0.345028
Sepsecs	473.007	546.196	589.409	744.273	743.4	783.124	568.61	635.666	617.302	0.49961	0.000783335	0.000202271	0.182829	0.368782	0.189255	-0.319671	0.00284496	0.000381737
Trim63	4.83647	9.89812	5.97374	8.40986	6.23832	10.4001	6.08139	13.9707	8.80462	0.270038	0.813006	0.693701	0.475749	0.686788	0.481334	0.202552	0.921645	0.758176
Rfx3	504.928	582.189	600.361	511.95	537.535	498.163	492.592	512.924	527.299	-0.122694	0.50194	0.356585	-0.135253	0.511983	0.303466	-0.0154742	0.944335	0.874444
Chad	29.0188	23.3955	25.8862	394.212	482.43	514.803	404.412	335.297	242.616	4.15598	1.88217e-67	3.26181e-70	3.65443	6.77144e-38	1.33012e-40	-0.505414	0.00594224	0.000897496
Tbc1d17	1001.15	861.136	810.437	922.982	1110.42	1005.69	1096.68	948.011	884.375	0.187573	0.298716	0.183258	0.13603	0.555929	0.344827	-0.0554394	0.803399	0.564568
Ythdc1	1900.73	2012.92	1621.87	1691.43	1794.56	1616.17	1721.03	1694.45	1600.48	-0.115592	0.51085	0.36506	-0.138622	0.461464	0.261862	-0.0265398	0.895742	0.707522
Cdc42ep5	343.389	241.154	202.111	171.351	195.467	169.521	272.649	306.357	209.354	-0.550336	0.0356671	0.0146971	0.00726628	0.991066	0.975437	0.552923	0.00354156	0.000491524
Rora	177.982	215.959	158.304	347.958	358.704	330.722	270.622	283.405	254.356	0.909942	6.70346e-07	9.36865e-08	0.55152	0.00865398	0.00160769	-0.361907	0.0150946	0.00270476
Spint2	4611.09	3045.02	2871.38	3217.82	3539.21	3297.86	4227.58	3825.97	3382.93	-0.0639986	0.846484	0.735563	0.124013	0.726451	0.525003	0.183634	0.0707936	0.0177014
Ranbp2	2000.36	2588.81	2424.34	2360.02	1876.7	2104.97	1745.36	1958.89	2034.85	-0.14326	0.481017	0.338202	-0.286104	0.119417	0.0416293	-0.145603	0.251815	0.0936965
Susd1	380.147	438.217	415.175	179.761	175.713	164.321	246.296	254.466	275.878	-1.24504	3.30158e-15	1.80694e-16	-0.664102	3.6552e-05	3.20538e-06	0.577995	0.000436413	4.48257e-05
Olfr1033	204.099	263.65	130.427	544.539	585.363	510.643	310.151	223.531	249.464	1.45608	6.126e-09	6.41436e-10	0.391197	0.286043	0.132876	-1.06908	1.85228e-15	2.17523e-17
Nsdhl	409.165	386.027	493.829	466.747	400.292	412.882	561.515	515.918	555.669	-0.00755343	0.977717	0.961551	0.345573	0.0635334	0.0184132	0.349981	0.00558874	0.000835627
Zfp995	163.473	130.475	118.479	96.7134	101.893	92.5605	80.0716	123.74	111.525	-0.496932	0.0477496	0.0205408	-0.388701	0.232339	0.100574	0.10483	0.840048	0.619852
Ubac2	954.719	795.449	816.411	763.195	799.545	712.404	797.675	782.359	835.461	-0.17158	0.311618	0.193315	-0.0834018	0.707864	0.504777	0.0847854	0.594152	0.328043
Gna12	484.614	1084.29	1187.78	1194.2	1171.76	1214.73	1203.1	1183.52	1208.19	0.379278	0.283165	0.171264	0.385309	0.334222	0.164897	0.00391691	0.989339	0.956701
Epha5	46.4301	89.083	65.7111	31.537	32.2313	34.3202	43.5833	53.887	50.8711	-1.03664	0.00596263	0.00192299	-0.438928	0.324165	0.158189	0.595235	0.162662	0.0521075
Ccdc69	48.3647	38.6926	35.8424	23.1271	17.6752	21.8401	27.3662	25.9456	32.2836	-0.970304	0.0187671	0.00703872	-0.517177	0.257302	0.115481	0.449586	0.504677	0.252147
Ikbkb	767.064	821.544	730.787	952.417	939.907	906.885	894.977	834.25	868.722	0.273055	0.038798	0.0162302	0.166918	0.300883	0.142268	-0.109416	0.392034	0.173383
Lap3	1504.14	1160.78	1354.05	942.956	1037.64	1084.73	1259.86	1236.41	1254.17	-0.388373	0.0167023	0.00616533	-0.0956249	0.672006	0.465215	0.289144	0.00191177	0.000239978
Ier2	2230.58	1020.41	986.662	1416.01	1237.27	1079.53	1602.45	1014.87	932.311	-0.180743	0.67818	0.531307	-0.250212	0.635728	0.426218	-0.074648	0.921645	0.782164
Bscl2	843.48	639.778	702.91	988.159	922.232	896.485	811.865	748.43	735.675	0.362981	0.0304041	0.0122429	0.0749527	0.785755	0.603509	-0.291819	0.0042991	0.000616953
Zswim1	189.59	180.866	252.888	135.609	151.799	179.921	188.523	154.676	215.224	-0.412262	0.102459	0.0502846	-0.154	0.671466	0.464619	0.255635	0.337399	0.141239
Myo19	276.646	378.828	396.258	254.398	243.295	243.361	265.554	278.416	302.292	-0.503162	0.0153412	0.00559943	-0.310426	0.209758	0.0874559	0.190241	0.335605	0.140186
Gm51965	1.93459	0	0	0	0	0	0	0	0.978291	-1.74302	0.790105	0.665856	-0.840899	0.904199	0.788774	0.893256	0.921645	0.82672
Prr15	40.6264	8.09846	17.9212	40.9981	34.3108	48.8803	34.4612	45.9037	44.0231	0.904227	0.151131	0.0796294	0.909756	0.183804	0.0732309	0.00109298	0.998329	0.997188
Cep76	279.548	331.137	333.534	238.63	164.276	195.521	176.36	199.581	207.398	-0.656188	0.00178801	0.000507276	-0.691254	0.000191612	2.0142e-05	-0.0379461	0.921645	0.815296
Klk1b11	0	0	0	0	0	0	0	0.997907	0	NA	NA	NA	1.02918	0.904199	0.800871	0.893256	0.921645	0.82672
Zfp53	207.968	242.954	215.055	185.017	166.355	177.841	170.279	194.592	175.114	-0.33193	0.0940519	0.0454276	-0.298382	0.175987	0.0690596	0.0303342	0.929504	0.843264
Uros	314.371	245.653	251.893	239.681	230.818	227.761	234.133	252.47	199.571	-0.217755	0.312057	0.193679	-0.237101	0.359197	0.18224	-0.023285	0.942123	0.868632
Ankrd9	88.0238	58.4889	93.5885	70.4326	80.0585	71.7604	68.9224	80.8304	97.8291	-0.106495	0.807716	0.686591	0.0512014	0.918463	0.849648	0.155084	0.757477	0.501679
Coa7	236.02	215.059	233.971	145.07	139.323	146.641	150.008	185.611	169.244	-0.665741	0.000217355	4.92233e-05	-0.435956	0.0350123	0.00876398	0.226509	0.384319	0.168726
Pdxk	285.352	306.842	324.573	335.343	451.239	414.962	400.358	398.165	358.055	0.392669	0.0413654	0.0174568	0.338698	0.0550927	0.015432	-0.05736	0.853827	0.642574
Brd3os	88.0238	93.5822	86.6192	73.5863	81.0982	74.8804	83.1123	65.8618	77.285	-0.222937	0.449545	0.309288	-0.24258	0.479251	0.275856	-0.0228258	0.972228	0.920222
Sdhaf3	96.7294	56.6892	61.7286	47.3055	40.5491	38.4802	53.7189	68.8555	45.0014	-0.765049	0.0347164	0.0142588	-0.355611	0.446169	0.248901	0.405086	0.374959	0.163029
Awat1	0	0	0	0	1.03972	0	0	0	0	1.09439	0.869153	0.788544	NA	NA	NA	-1.0303	0.921645	0.800659
Zfp738	237.954	314.94	286.739	286.987	221.46	242.321	228.052	272.428	249.464	-0.161079	0.52564	0.378845	-0.159153	0.566823	0.355338	-0.000905601	0.997108	0.994923
Kcna1	1.93459	1.79966	1.99125	2.10247	4.15888	2.08001	4.05426	1.99581	1.95658	0.54682	0.770167	0.640787	0.486267	0.834119	0.676826	-0.0638695	0.989153	0.956028
Cd300lb	9.67294	8.09846	7.96498	21.0247	31.1916	52.0003	28.3798	26.9435	25.4356	2.02091	0.000347473	8.24199e-05	1.65389	0.00236969	0.000354031	-0.370762	0.601738	0.335002
Traf7	1915.24	2112.8	2243.14	2032.03	2061.77	2063.37	2236.94	2103.59	2098.43	-0.0243166	0.892349	0.824919	0.0415202	0.861047	0.711063	0.0626613	0.592254	0.326227
Hes7	21.2805	13.4974	10.9519	7.35863	4.15888	7.28004	10.1356	11.9749	11.7395	-1.28082	0.0839291	0.0397593	-0.429156	0.623194	0.412779	0.847563	0.432727	0.200352
Gm13288	2.90188	1.79966	0	0	4.15888	0	2.02713	0	0	0.138852	0.970575	0.950391	-1.40117	0.767249	0.573219	-1.54453	0.799204	0.554643
Stom	1597	1626.89	1206.69	2606.01	2753.18	2359.77	2492.35	2454.85	2435.94	0.802931	9.28549e-07	1.32679e-07	0.740467	3.09854e-06	2.09027e-07	-0.0659541	0.607003	0.339902
Wfdc8	0.967294	0	0	5.25616	4.15888	12.4801	0	0.997907	0	4.41991	0.00929696	0.00316153	0.067406	0.991066	0.984788	-4.35589	0.0179462	0.00333269
Flt4	567.802	880.032	982.68	1294.07	1235.19	1217.85	998.361	894.124	1008.62	0.62654	0.00540972	0.0017238	0.258213	0.391449	0.205742	-0.37075	4.57713e-05	3.51799e-06
Rmi1	604.559	562.393	561.531	528.77	501.145	518.963	506.782	561.821	467.623	-0.156075	0.311082	0.192852	-0.166462	0.386674	0.202126	-0.014	0.956117	0.891461
Arvcf	601.657	616.383	708.883	534.026	547.933	527.283	637.532	613.713	609.475	-0.257464	0.0958375	0.0464401	-0.0466815	0.862142	0.712414	0.207577	0.0917564	0.0246496
Ltk	89.9584	85.4837	65.7111	70.4326	76.9393	71.7604	93.2479	95.799	78.2633	-0.137212	0.712774	0.569964	0.15067	0.722428	0.520312	0.284144	0.430743	0.198405
Ing5	712.896	808.046	894.069	568.717	607.197	610.483	606.111	626.685	653.498	-0.432709	0.00480852	0.00151315	-0.352968	0.0351573	0.00881794	0.0768778	0.671437	0.405153
Camk1g	952.785	1064.5	937.877	497.233	472.033	442.002	670.98	761.403	778.72	-1.06443	6.21937e-16	3.1674e-17	-0.415055	0.00547529	0.000943995	0.646382	2.64506e-09	7.96624e-11
Defb1	0	0	0.995623	0	0	0	0	0	0	-0.829165	0.892349	0.838976	-0.894378	0.904199	0.826506	NA	NA	NA
Npas4	32.888	82.7842	56.7505	45.203	41.5888	35.3602	30.4069	37.9204	32.2836	-0.522758	0.270382	0.161703	-0.791348	0.111513	0.0381815	-0.27107	0.6688	0.402212
Stard5	383.048	330.237	311.63	463.594	507.384	480.482	434.819	387.188	392.295	0.504218	0.00161752	0.000451944	0.248437	0.213426	0.0895246	-0.259471	0.059334	0.0142326
Zc3h8	117.043	84.5839	88.6104	74.6375	85.2571	82.1604	86.153	109.77	73.3718	-0.258776	0.408395	0.272986	-0.103744	0.835262	0.678457	0.151055	0.758483	0.502601
Psmb10	429.479	248.353	247.91	509.848	586.402	570.963	512.864	472.01	471.536	0.851348	0.000743764	0.00019093	0.658635	0.0160835	0.00343188	-0.197119	0.162395	0.0519934
LOC118568343	7.73835	40.4923	26.8818	69.3814	70.701	70.7204	32.4341	57.8786	53.806	1.52061	0.00386188	0.00118071	0.96453	0.17146	0.0666383	-0.557759	0.139123	0.0424395
Fhod1	3770.51	4652.11	4567.92	5364.44	5592.66	5632.67	5803.67	5872.68	5554.74	0.354941	0.0106386	0.00368254	0.410819	0.00465932	0.000778813	0.0527982	0.603176	0.336039
Hmgxb4	1193.64	1056.4	1130.03	781.066	739.241	771.684	772.336	803.315	901.006	-0.558133	6.02194e-06	9.97149e-07	-0.444606	0.00184521	0.000265213	0.110475	0.457732	0.217216
Aig1	475.909	355.432	380.328	379.495	377.419	425.362	464.212	436.085	408.926	-0.0332304	0.892628	0.839584	0.116161	0.672146	0.465737	0.145429	0.414487	0.187086
Ugt8a	74.4816	54.8896	79.6498	38.8956	38.4697	35.3602	38.5154	52.889	41.0882	-0.886471	0.00685662	0.00224235	-0.651767	0.07541	0.0230065	0.23125	0.714498	0.453204
Pilra	62.8741	49.4906	54.7593	179.761	152.839	191.361	165.211	112.763	152.613	1.64931	1.03944e-12	7.1473e-14	1.37055	3.47206e-07	1.90381e-08	-0.28193	0.292679	0.114871
Stat1	597.788	619.982	637.199	1981.57	2108.55	2126.81	1411.89	1188.51	1152.43	1.74704	1.12665e-57	3.33814e-60	1.02014	2.44132e-13	5.78201e-15	-0.730391	5.42632e-17	5.5187e-19
Cpa3	38.6918	27.8947	26.8818	48.3567	32.2313	40.5602	47.6375	31.933	28.3704	0.376645	0.411443	0.275484	0.211136	0.755753	0.55988	-0.169712	0.834496	0.611604
Tmem131	1670.52	2425.94	2286.95	2681.69	2790.61	2593.77	2602.83	2316.14	2517.14	0.339579	0.073389	0.0340483	0.223307	0.342507	0.170746	-0.119023	0.218991	0.0775211
Elof1	1971.35	1271.46	1355.04	1289.86	1489.92	1318.73	1464.6	1603.64	1393.09	-0.163547	0.52623	0.379522	-0.039097	0.906235	0.830401	0.120308	0.334612	0.139527
Trim23	544.587	621.782	597.374	496.182	473.073	486.722	471.307	496.957	523.386	-0.27478	0.0631754	0.028508	-0.238354	0.160062	0.0608791	0.0334883	0.912711	0.738222
BC035044	7.73835	0.899829	4.97811	6.3074	3.11916	8.32004	6.08139	1.99581	4.89146	0.393881	0.79355	0.669646	-0.0569774	0.983984	0.953556	-0.454482	0.828312	0.603792
Kdm4b	1013.72	1342.54	1239.55	1574.75	1514.87	1524.65	1458.52	1483.89	1499.72	0.361383	0.0233891	0.00903896	0.308026	0.0817443	0.0255308	-0.0562223	0.673181	0.407079
Ephx4	37.7245	25.1952	10.9519	12.6148	12.4766	12.4801	15.2035	7.98325	8.80462	-0.974743	0.138612	0.0716154	-1.20543	0.105046	0.0352197	-0.235625	0.878681	0.68094
Nme1	2053.57	922.324	1229.59	439.415	433.563	357.762	637.532	674.585	652.52	-1.77051	2.47871e-10	2.1672e-11	-1.09317	0.000166747	1.73129e-05	0.67309	3.90887e-09	1.21898e-10
Vmac	347.259	286.146	306.652	327.985	318.154	374.402	370.965	382.198	353.163	0.121188	0.584207	0.435281	0.239245	0.222343	0.0948371	0.114354	0.593891	0.327663
Oser1	962.458	770.253	791.52	713.787	800.585	730.084	806.797	842.233	780.676	-0.167111	0.36296	0.23525	-0.0509623	0.855401	0.703601	0.112423	0.427517	0.196259
Magel2	54.1685	70.1866	72.6805	10.5123	6.23832	5.20003	14.1899	13.9707	29.3487	-3.16583	6.62018e-12	4.95551e-13	-1.77042	2.27201e-05	1.9012e-06	1.39165	0.072361	0.0182112
Cdh18	2.90188	1.79966	2.98687	0	1.03972	1.04001	1.01356	2.99372	5.86975	-1.87695	0.361712	0.23434	0.374757	0.874557	0.732144	2.24702	0.364463	0.156494
Kdsr	549.423	546.196	509.759	614.971	683.096	668.723	613.206	600.74	566.431	0.294953	0.0375186	0.0155859	0.152647	0.378104	0.196015	-0.145785	0.295869	0.116722
Armh3	487.516	538.098	622.264	509.848	475.152	499.203	561.515	600.74	560.561	-0.148568	0.441303	0.301767	0.0677387	0.803402	0.632002	0.213241	0.0991875	0.027258
Rab33a	9.67294	18.8964	4.97811	11.5636	16.6355	11.4401	11.1492	10.977	12.7178	0.233813	0.821013	0.704915	0.0491756	0.974304	0.936355	-0.187356	0.909477	0.732048
Mpped2	280.515	267.249	285.744	196.581	212.103	215.281	202.713	224.529	213.267	-0.41511	0.0151206	0.00550117	-0.375876	0.0395476	0.0101987	0.0359467	0.921645	0.79925
Kdelr2	3348.77	2295.46	2684.2	2253.84	1860.06	1754.49	2261.26	2047.7	2284.31	-0.502941	0.0113736	0.00397009	-0.332809	0.10572	0.0355584	0.166484	0.177925	0.0587152
Dgkg	29.0188	35.9931	30.8643	60.9715	74.8599	72.8004	51.6918	50.8932	43.0448	1.12195	0.00037659	9.00211e-05	0.60406	0.129392	0.0461929	-0.521441	0.142413	0.0437854
Amfr	2223.81	2159.59	2354.65	2912.97	2764.62	2818.41	2537.96	2567.61	2759.76	0.336673	0.00220242	0.000637653	0.226891	0.0807581	0.0251065	-0.112844	0.216453	0.0762923
Coq8a	143.16	130.475	192.155	252.296	230.818	274.561	201.699	227.523	221.094	0.705746	0.00153374	0.000426048	0.486704	0.051464	0.0142076	-0.222038	0.281702	0.109027
Atp9b	1297.14	1386.64	1459.58	1584.21	1603.25	1546.49	1606.5	1636.57	1758.97	0.194414	0.131231	0.0670536	0.275276	0.0451647	0.0120858	0.0779375	0.520309	0.264991
1700065D16Rik	0	0.899829	0.995623	0	0	0	0	0	0	-1.71776	0.763874	0.632007	-1.78503	0.791065	0.613389	NA	NA	NA
Ccdc194	9.67294	4.49914	6.96936	3.1537	3.11916	3.12002	4.05426	6.98535	7.82633	-1.1644	0.283696	0.171791	-0.153654	0.90683	0.831651	1.00618	0.521746	0.266393
Poldip2	1646.33	1356.04	1488.46	1253.07	1394.27	1398.81	1557.85	1452.95	1507.55	-0.148074	0.370958	0.241726	0.0128585	0.960762	0.913689	0.157386	0.121479	0.0353371
Ino80d	1009.86	1209.37	1195.74	1605.23	1533.59	1592.25	1354.12	1500.85	1387.22	0.472307	0.000409971	9.89175e-05	0.316166	0.0442091	0.0117507	-0.159202	0.0964981	0.0263029
Asnsd1	1151.08	944.82	977.702	682.25	633.19	652.083	705.441	736.455	713.174	-0.641272	6.48057e-06	1.08034e-06	-0.508123	0.000492352	5.83042e-05	0.129604	0.333917	0.139068
Ddn	5.80376	5.39897	7.96498	9.46109	13.5164	12.4801	9.12208	1.99581	3.91316	0.894163	0.256373	0.151175	-0.347348	0.830258	0.671596	-1.24389	0.229586	0.0826648
Isl2	1.93459	0	1.99125	2.10247	3.11916	1.04001	4.05426	0	0	0.693752	0.768537	0.638872	0.0557221	0.991066	0.978087	-0.638349	0.885582	0.691325
Trim8	2062.27	1990.42	1960.38	2737.41	2961.12	2797.61	2732.57	2696.34	2690.3	0.500881	2.07047e-06	3.16103e-07	0.436943	1.69524e-05	1.36434e-06	-0.0672929	0.527517	0.270605
LOC118568299	5.80376	21.5959	8.96061	5.25616	18.715	23.9201	13.1763	8.98116	8.80462	0.414546	0.719221	0.577213	-0.266659	0.851222	0.697679	-0.68249	0.533875	0.275713
Zfp458	54.1685	60.2885	53.7636	64.1252	44.708	47.8402	44.5968	54.8849	37.1751	-0.112795	0.808064	0.687315	-0.299931	0.491489	0.286325	-0.190734	0.76734	0.515092
Crtam	1.93459	1.79966	1.99125	0	1.03972	0	2.02713	0.997907	0.978291	-2.34887	0.337161	0.214062	-0.514605	0.857292	0.706792	1.83182	0.665331	0.398413
Klra2	21.2805	24.2954	16.9256	59.9203	51.986	64.4803	41.5561	21.9539	43.0448	1.49484	2.97139e-05	5.59295e-06	0.770823	0.153441	0.0576115	-0.728107	0.0735343	0.0186305
Sema3a	926.668	1176.08	1261.45	1384.47	1314.21	1302.09	1244.66	1460.94	1327.54	0.252083	0.161942	0.0865207	0.264754	0.20475	0.0846556	0.00983516	0.961044	0.9004
Spast	1076.6	1100.49	1164.88	961.878	953.424	921.445	970.995	1054.79	970.465	-0.234242	0.0625707	0.0281862	-0.153946	0.323137	0.157416	0.0770492	0.597124	0.330822
Ern2	1.93459	9.89812	7.96498	2.10247	4.15888	2.08001	5.06782	2.99372	5.86975	-1.24784	0.317942	0.198287	-0.507946	0.747395	0.550119	0.738936	0.725398	0.464903
Kansl1	1519.62	2387.25	2259.07	2024.67	2029.53	1986.41	2048.41	2004.79	2105.28	-0.0275895	0.920828	0.877381	0.00119033	0.996812	0.994704	0.0262093	0.878201	0.679639
Gm30732	5.80376	8.09846	9.95623	7.35863	10.3972	10.4001	8.10851	7.98325	8.80462	0.242702	0.817963	0.700354	0.0661164	0.962506	0.916718	-0.179308	0.921645	0.780409
Slc35c1	407.231	496.705	521.706	604.459	693.494	650.003	608.139	590.761	539.038	0.452496	0.007057	0.0023213	0.288929	0.138793	0.0505814	-0.166826	0.233328	0.0843662
Rpl7a	27499.2	17067.1	18230.9	13743.8	16074.1	14911.6	17029.9	17740.8	19019	-0.487247	0.0271366	0.0107466	-0.218968	0.435562	0.239953	0.264455	0.000657492	7.13758e-05
Tmprss5	3.86918	1.79966	7.96498	1.05123	1.03972	5.20003	3.04069	5.98744	2.93487	-0.891674	0.578225	0.429757	-0.175383	0.920245	0.851813	0.710111	0.777374	0.527241
Mettl16	610.363	577.69	689.967	476.208	422.126	460.722	534.148	564.815	575.235	-0.464105	0.00247694	0.000725535	-0.161661	0.401007	0.212701	0.299332	0.0161756	0.00294755
Tcp11	113.173	119.677	120.47	109.328	146.601	119.601	104.397	131.724	121.308	0.0902464	0.78478	0.658852	0.0204328	0.962506	0.916677	-0.0729414	0.892852	0.702964
Iqank1	12.5748	19.7962	7.96498	18.9222	28.0725	19.7601	27.3662	31.933	16.6309	0.721285	0.251342	0.147309	0.90743	0.173494	0.0677794	0.181866	0.866998	0.662732
Zfp874a	217.641	211.46	237.954	222.861	240.175	221.521	198.659	244.487	196.637	0.0398943	0.875072	0.796948	-0.0588833	0.870923	0.727023	-0.102049	0.739312	0.480741
Pank4	878.303	718.063	790.525	671.738	737.162	808.084	744.97	730.468	787.524	-0.104038	0.608974	0.460337	-0.0726857	0.763055	0.568116	0.0279086	0.921645	0.764434
Alg9	702.256	646.977	642.177	489.874	508.423	484.642	570.637	552.84	643.716	-0.423095	0.00152809	0.000424394	-0.168332	0.358091	0.181437	0.251669	0.0525666	0.0122784
Ankrd33b	142.192	190.764	221.028	555.051	448.119	550.163	335.49	334.299	354.141	1.48976	5.51316e-13	3.68613e-14	0.889654	3.23289e-05	2.79961e-06	-0.602782	2.77856e-06	1.58936e-07
Csrp3	23.2151	53.9897	24.8906	55.7153	55.1052	105.041	39.529	62.8681	30.327	1.0778	0.0255185	0.0100017	0.376539	0.600313	0.388553	-0.705276	0.102243	0.0283596
Klhl33	16.444	30.5942	25.8862	44.1518	39.5094	38.4802	28.3798	38.9184	31.3053	0.742994	0.0847218	0.0402201	0.435618	0.453123	0.254662	-0.310439	0.603839	0.337019
Msantd3	689.681	619.082	636.203	432.057	411.729	420.162	503.741	493.964	509.69	-0.619509	3.49773e-06	5.56883e-07	-0.363698	0.0105452	0.00205989	0.252442	0.0520617	0.0121488
Ago1	1958.77	2954.14	2979.9	2783.66	2540.04	2528.25	2445.73	2579.59	2859.54	-0.00529703	0.981915	0.976227	0.00146093	0.996059	0.993558	0.00439983	0.987761	0.952462
Tgfb2	2642.65	3029.72	2941.07	1784.99	1440.01	1510.09	2457.89	2473.81	2646.28	-0.861176	6.20627e-10	5.6796e-11	-0.181358	0.222343	0.094827	0.676871	7.05871e-15	9.00336e-17
Gm6625	0	0	0.995623	0	1.03972	0	0	0	0	0.13262	0.977717	0.970127	-0.894378	0.904199	0.826506	-1.0303	0.921645	0.800659
Imp4	473.007	494.906	569.496	370.034	324.393	335.922	387.182	376.211	378.599	-0.575031	0.000324109	7.65337e-05	-0.425185	0.00976794	0.00186445	0.146706	0.426093	0.195414
Paqr8	210.87	251.052	234.967	446.774	452.278	481.522	325.354	328.311	337.51	0.987793	8.25689e-11	6.81219e-12	0.511092	0.003095	0.000482368	-0.479753	0.000107967	9.26976e-06
Rundc1	480.745	447.215	481.881	472.003	556.25	555.363	506.782	521.905	488.167	0.170251	0.331188	0.20927	0.109516	0.576961	0.365603	-0.0642367	0.781926	0.532897
Spa17	105.435	55.7894	44.803	77.7912	93.5748	96.7205	71.9631	94.8011	85.1113	0.382563	0.382286	0.251452	0.295074	0.589411	0.3775	-0.0916812	0.875629	0.675578
Ces1f	33.8553	20.6961	29.8687	21.0247	16.6355	17.6801	19.2577	11.9749	19.5658	-0.604446	0.244879	0.142645	-0.72574	0.211461	0.0884154	-0.124488	0.921645	0.789087
Corin	45.4628	61.1884	45.7987	93.5597	64.4627	79.0404	51.6918	42.91	58.6975	0.636148	0.0495537	0.0214498	0.00941941	0.991066	0.973956	-0.629645	0.0606375	0.0146066
Vps41	1007.92	1019.51	971.728	940.853	933.669	1000.49	911.194	968.967	952.856	-0.0589222	0.723135	0.581645	-0.0786481	0.656144	0.447598	-0.0229802	0.921645	0.772696
Polr1c	1660.84	1385.74	1247.52	1442.29	1661.47	1644.25	1635.89	1591.66	1529.07	0.147208	0.456958	0.316018	0.15162	0.470674	0.269361	0.000603551	0.996607	0.993636
Map3k11	1860.11	1807.76	2098.77	2973.94	3006.87	2726.89	3024.48	2979.75	2662.91	0.596801	1.50182e-06	2.23829e-07	0.591434	7.97437e-06	5.84942e-07	-0.00877295	0.960792	0.899548
Anapc15	498.156	409.422	517.724	241.784	192.348	223.601	249.337	277.418	275.878	-1.11313	5.13608e-10	4.63419e-11	-0.823951	1.47579e-06	9.29304e-08	0.285839	0.132815	0.0398736
Cmtm6	1728.55	1776.26	1726.41	2436.76	2532.76	2379.53	2175.11	2045.71	2155.18	0.492504	1.74869e-06	2.63554e-07	0.289089	0.0116728	0.00233612	-0.206632	0.00800399	0.00127096
Ormdl3	899.584	682.07	732.778	858.857	935.748	860.084	884.842	928.053	856.983	0.20032	0.28323	0.171352	0.210346	0.297088	0.13989	0.00625604	0.982704	0.939634
Izumo4	300.828	205.161	186.181	325.882	330.631	345.282	313.191	312.345	303.27	0.534288	0.0238347	0.00924047	0.427204	0.105189	0.0353269	-0.111131	0.607086	0.34023
Prkar2b	640.349	709.065	638.194	555.051	588.482	594.883	613.206	584.773	574.257	-0.191426	0.20656	0.115739	-0.162335	0.34657	0.173324	0.025767	0.921645	0.78218
Olfr267	0.967294	0	0	0	0	0	0	0	0	-0.829165	0.892349	0.838976	-0.894378	0.904199	0.826506	NA	NA	NA
Greb1	212.805	415.721	329.551	191.324	186.11	156.001	305.083	270.433	331.641	-0.8434	0.00256404	0.000753388	-0.0764138	0.888506	0.751226	0.764865	2.14281e-06	1.1944e-07
Gmfg	370.474	224.957	187.177	290.14	343.108	325.522	284.812	275.422	237.725	0.295866	0.367986	0.239372	0.0343443	0.945863	0.891717	-0.266332	0.132519	0.0397083
Zfp991	274.712	252.852	255.875	158.736	153.879	172.641	195.618	133.719	180.006	-0.692757	6.96791e-05	1.40932e-05	-0.620521	0.0054117	0.000931034	0.0690208	0.885363	0.690732
Klhl41	17.4113	22.4957	12.9431	39.9468	23.9136	27.0401	16.217	25.9456	15.6527	0.80849	0.128727	0.0655941	0.157446	0.879813	0.738988	-0.655143	0.299068	0.118506
Mars2	79.3181	100.781	137.396	83.0474	86.2968	86.3204	77.0309	78.8346	88.0462	-0.309291	0.356581	0.229761	-0.37601	0.308369	0.147141	-0.0691661	0.917355	0.748178
Mctp1	20.3132	32.3938	12.9431	47.3055	75.8996	65.5203	27.3662	35.9246	25.4356	1.51827	0.000415912	0.000100444	0.431208	0.529104	0.318953	-1.09159	0.00322654	0.000443271
Sowaha	16.444	7.19863	6.96936	15.7685	19.7547	20.8001	16.217	11.9749	29.3487	0.884499	0.187414	0.103168	0.918642	0.262563	0.118448	0.0318053	0.985866	0.946269
Eif5a2	303.73	305.042	363.402	217.605	218.341	223.601	248.323	258.458	248.486	-0.556971	0.00127197	0.000345582	-0.360134	0.0597982	0.0170715	0.193656	0.343745	0.144706
Mrps23	1040.81	647.877	706.892	558.205	626.951	586.563	625.369	648.639	614.367	-0.432799	0.0609453	0.0273357	-0.338679	0.188856	0.0761234	0.0900335	0.600329	0.33361
Pxn	3570.28	4315.58	4002.4	5322.39	5651.92	5259.31	4796.19	4742.05	4739.82	0.451537	0.000387919	9.29245e-05	0.267614	0.0597332	0.0170403	-0.186978	0.00543383	0.000810022
Irs4	0	0	0	0	0	0	0	0	0.978291	NA	NA	NA	1.02918	0.904199	0.800871	0.893256	0.921645	0.82672
Zranb3	356.932	458.913	393.271	151.378	133.084	149.761	199.672	182.617	177.071	-1.48185	1.70958e-16	8.31472e-18	-1.10846	4.25616e-10	1.4786e-11	0.370226	0.0787247	0.0202728
Ranbp3	2252.83	1674.58	1853.85	1394.99	1445.21	1430.01	1673.39	1705.42	1651.36	-0.434783	0.00660324	0.00215137	-0.196636	0.320355	0.155323	0.234428	0.00346188	0.000478909
Tbc1d9	293.09	338.336	326.564	288.038	280.725	249.601	243.255	276.42	355.12	-0.225525	0.233635	0.134724	-0.127394	0.689989	0.484912	0.095624	0.76734	0.51511
Fbxo48	211.837	240.254	244.923	97.7646	42.6285	56.1603	110.479	120.747	142.83	-1.83082	6.69345e-10	6.15911e-11	-0.895811	1.00703e-05	7.62991e-07	0.931924	0.00191574	0.000240701
Fthl17e	0.967294	0	0	0	0	0	0	0	0	-0.829165	0.892349	0.838976	-0.894378	0.904199	0.826506	NA	NA	NA
Stra6l	0.967294	0	0	1.05123	1.03972	0	0	0	0	1.03011	0.820598	0.704127	-0.894378	0.904199	0.826506	-1.92793	0.800208	0.557857
Armcx2	2818.7	2814.66	2798.7	1774.48	1748.81	1606.81	2089.97	2175.44	2249.09	-0.714786	1.01558e-11	7.68728e-13	-0.368563	0.000557689	6.70428e-05	0.34307	1.14022e-05	7.49597e-07
Lmnb2	1738.23	1496.42	1795.11	625.483	525.059	477.362	977.076	873.168	938.181	-1.62536	1.28173e-25	2.95926e-27	-0.847142	3.51889e-10	1.19877e-11	0.774885	2.56646e-12	4.77326e-14
Snapc1	416.904	410.322	394.267	398.417	381.577	387.922	399.344	447.062	382.512	-0.0627164	0.75626	0.620493	0.0121923	0.968911	0.926877	0.0714012	0.770072	0.517946
Bmpr1a	1913.31	2353.05	2297.9	1977.37	1901.65	1913.61	1802.12	1865.09	1892.01	-0.178368	0.253354	0.148841	-0.236486	0.149772	0.0558121	-0.0610051	0.614869	0.347114
Socs6	773.835	781.951	801.476	688.557	707.01	689.524	626.383	744.438	645.672	-0.174784	0.194862	0.108041	-0.221677	0.183174	0.072805	-0.0501841	0.820786	0.592611
Nat2	177.982	116.978	129.431	126.148	129.965	134.161	121.628	103.782	121.308	-0.117757	0.732612	0.59234	-0.286509	0.386674	0.202098	-0.172395	0.608579	0.341511
Atic	1742.1	1511.71	1831.95	720.094	631.11	700.964	963.9	953.001	956.769	-1.30705	9.80172e-22	3.07948e-23	-0.819696	2.61276e-10	8.75418e-12	0.484004	3.44116e-07	1.55845e-08
Slc14a1	7.73835	9.89812	6.96936	5.25616	5.1986	8.32004	2.02713	6.98535	5.86975	-0.390929	0.712774	0.569962	-0.722193	0.543183	0.331708	-0.335039	0.882597	0.686757
Slc25a21	2.90188	0	2.98687	1.05123	1.03972	2.08001	2.02713	0	2.93487	-0.481702	0.858376	0.750935	-0.229042	0.941302	0.884564	0.251899	0.944335	0.874228
Mbd4	272.777	315.84	278.774	167.146	143.481	146.641	186.496	190.6	176.092	-0.928961	2.19076e-07	2.84378e-08	-0.648232	0.000272889	2.98595e-05	0.277555	0.221325	0.0785837
Pde7a	2943.48	3353.66	2728.01	4957.61	4684.98	4310.82	4332.99	4449.67	4181.22	0.630638	3.45495e-06	5.49108e-07	0.525871	7.82745e-05	7.41978e-06	-0.108097	0.25033	0.0928908
Slc52a3	150.898	170.068	114.497	944.007	1043.88	866.324	626.383	466.022	552.734	2.71244	9.8119e-51	4.00419e-53	1.9196	1.19418e-20	1.34042e-22	-0.796675	1.22559e-11	2.56866e-13
Eif5	3333.3	3135	3796.31	3239.9	3265.76	3303.06	3251.51	3198.29	3170.64	-0.0633375	0.724146	0.582984	-0.0899068	0.641428	0.432382	-0.0298048	0.824625	0.598603
2700097O09Rik	175.08	134.974	120.47	81.9962	97.7337	89.4405	107.438	109.77	97.8291	-0.675244	0.00859416	0.00289227	-0.44672	0.110385	0.0375489	0.224657	0.5217	0.2662
Lancl2	796.083	862.936	894.069	494.079	436.683	460.722	536.175	576.79	562.517	-0.873549	4.65581e-11	3.73495e-12	-0.604134	4.58689e-06	3.20243e-07	0.266333	0.0362008	0.0077674
Grrp1	205.066	130.475	150.339	219.708	225.619	238.161	244.269	209.56	183.919	0.495572	0.0398086	0.0167375	0.397225	0.179963	0.0712785	-0.102674	0.742558	0.484288
Sirt6	443.988	516.502	548.588	368.983	353.505	414.962	430.765	452.052	399.143	-0.40567	0.0184854	0.00691654	-0.232054	0.241707	0.106135	0.170364	0.319918	0.130434
Itih2	88.0238	97.1815	107.527	47.3055	50.9463	62.4003	82.0987	75.8409	79.2416	-0.862859	0.001661	0.000466041	-0.299764	0.334313	0.164961	0.559937	0.0854062	0.0225142
Zfp697	468.17	612.783	575.47	635.996	489.708	546.003	452.05	501.947	549.8	0.0148017	0.957611	0.929417	-0.136694	0.600313	0.388492	-0.154055	0.405725	0.181764
Bmf	1533.16	1900.44	1714.46	2477.76	3127.48	3221.94	2597.77	2031.74	2383.12	0.780049	1.57912e-06	2.36144e-07	0.449307	0.00996472	0.0019104	-0.333689	0.0047977	0.000703332
Ptpn6	274.712	336.536	279.77	455.184	533.377	579.283	467.253	407.146	402.078	0.816709	3.36495e-06	5.34239e-07	0.521106	0.00441462	0.000731641	-0.298907	0.0418714	0.00925091
Lhx9	1.93459	5.39897	0.995623	12.6148	4.15888	1.04001	6.08139	5.98744	3.91316	1.08336	0.476155	0.333504	0.923853	0.548088	0.337026	-0.158038	0.936511	0.858883
1700094D03Rik	355.964	275.348	228.993	479.362	508.423	505.443	427.724	448.06	438.274	0.797596	6.96433e-05	1.40782e-05	0.614087	0.0044535	0.000739335	-0.187291	0.185966	0.0623613
Galk2	681.942	532.699	477.899	464.645	447.08	507.523	507.796	487.976	522.407	-0.251837	0.239334	0.138733	-0.152643	0.56082	0.349886	0.0955338	0.615857	0.348639
Shc1	3193.04	4046.53	4155.73	3787.59	3672.29	3768.98	3771.47	3706.22	3953.27	-0.0191426	0.92781	0.886739	0.00771797	0.984637	0.95463	0.0240872	0.877724	0.678904
Tmc6	600.69	704.566	589.409	1059.64	1178	1071.21	1004.44	859.198	927.42	0.806032	6.42451e-09	6.74128e-10	0.561947	0.000286702	3.16502e-05	-0.247376	0.020574	0.00393631
Sel1l3	577.475	625.381	579.453	244.937	227.699	223.601	343.598	286.399	299.357	-1.35432	2.94998e-22	8.75693e-24	-0.936293	2.63697e-10	8.85007e-12	0.414676	0.00993012	0.0016497
Tdrd7	549.423	565.992	507.768	745.324	853.61	890.245	737.875	710.509	710.239	0.618793	1.50992e-05	2.70448e-06	0.413874	0.00242535	0.00036405	-0.208211	0.0851895	0.022445
Rab27a	450.759	572.291	359.42	1814.43	1843.42	2004.09	1358.18	1128.63	1233.63	2.03538	1.1358e-28	2.0382e-30	1.43117	3.55242e-13	8.65276e-15	-0.607702	3.47079e-12	6.68923e-14
Kcnk18	0	0	0	1.05123	0	0	0	0	0	1.09439	0.869153	0.788544	NA	NA	NA	-1.0303	0.921645	0.800659
Afmid	159.604	200.662	165.273	191.324	184.031	180.961	168.252	158.667	190.767	0.0828515	0.768537	0.638915	-0.0191803	0.962544	0.916842	-0.104953	0.752571	0.496043
Ankrd53	0	0.899829	0	1.05123	0	2.08001	0	1.99581	0	1.61373	0.663841	0.516473	0.963869	0.893412	0.758901	-0.65539	0.921645	0.771215
Gm45855	1.93459	4.49914	1.99125	0	3.11916	4.16002	2.02713	2.99372	0	0.157291	0.947419	0.91384	-0.89974	0.768799	0.577397	-1.06131	0.779789	0.530521
Banp	511.699	574.991	544.606	839.935	871.286	760.244	887.882	940.028	795.351	0.601194	1.07025e-05	1.85534e-06	0.688477	1.28374e-06	7.96845e-08	0.0838511	0.626889	0.358323
Gm2102	166.375	143.073	111.51	149.275	127.886	178.881	131.763	128.73	148.7	0.117135	0.744371	0.60605	-0.0372819	0.924482	0.859263	-0.157737	0.645713	0.378213
Apba2	23.2151	22.4957	18.9168	17.871	15.5958	33.2802	12.1628	7.98325	11.7395	0.0481737	0.94765	0.914327	-1.01641	0.0968838	0.0316457	-1.06776	0.127866	0.0380071
Sh3gl2	89.9584	105.28	99.5623	23.1271	35.3505	28.0801	47.6375	33.9288	43.0448	-1.76577	3.42478e-09	3.43282e-10	-1.23962	1.35937e-05	1.07038e-06	0.5235	0.307111	0.123435
Zfp831	0.967294	9.89812	5.97374	7.35863	4.15888	3.12002	5.06782	2.99372	2.93487	-0.207876	0.892349	0.825025	-0.620885	0.723386	0.521773	-0.41551	0.863381	0.657784
Ssc5d	219.576	370.729	293.709	380.546	368.061	275.601	374.005	322.324	333.597	0.213681	0.487997	0.344337	0.222632	0.489363	0.284478	0.00623908	0.991108	0.962907
F10	22.2478	35.9931	29.8687	99.8671	111.25	121.681	88.1801	58.8765	67.5021	1.91595	6.51462e-11	5.31353e-12	1.284	0.00045816	5.37151e-05	-0.636003	0.0208278	0.0040036
Camk2a	45.4628	60.2885	56.7505	257.552	307.757	246.481	200.686	159.665	149.679	2.3214	2.58843e-26	5.73021e-28	1.65192	3.75364e-11	1.14602e-12	-0.673231	0.000159536	1.43428e-05
Chp2	82.22	87.2834	75.6673	93.5597	89.416	93.6005	124.668	112.763	117.395	0.174888	0.565322	0.417356	0.535658	0.0335992	0.00832156	0.357549	0.189743	0.0641183
Kif20a	1997.46	2407.04	2819.6	538.231	395.094	394.162	767.268	738.451	805.134	-2.44222	1.29413e-37	1.1503e-39	-1.64118	3.16593e-24	2.32763e-26	0.798381	1.95917e-10	4.89874e-12
Aldh1a7	4191.29	3497.63	4014.35	2502.99	2663.76	3055.54	2582.56	2802.12	2828.24	-0.507055	0.000534902	0.000132828	-0.507101	0.000127568	1.28227e-05	-0.00341393	0.991108	0.964883
Zfp691	147.996	154.771	163.282	186.068	215.222	185.121	205.754	182.617	201.528	0.333882	0.105498	0.0520884	0.343788	0.111039	0.0379396	0.00676855	0.991108	0.963756
Tdrd5	42.5609	36.893	39.8249	90.406	103.972	109.201	89.1937	110.768	117.395	1.35124	5.08759e-07	6.9596e-08	1.4171	3.4742e-07	1.90693e-08	0.0628732	0.921385	0.756285
Mrpl30	1205.25	742.359	886.104	666.482	845.293	802.884	841.258	801.319	794.372	-0.289438	0.250229	0.146503	-0.213106	0.446929	0.249601	0.0722513	0.715698	0.454505
Rhoh	7.73835	6.2988	14.9343	10.5123	20.7944	21.8401	17.2306	18.9602	13.6961	0.885409	0.222283	0.126724	0.794763	0.308148	0.146996	-0.0948858	0.929668	0.844141
Cwc27	456.563	345.534	356.433	214.451	202.745	229.841	210.821	261.452	280.77	-0.83788	7.62501e-06	1.28689e-06	-0.61689	0.00458221	0.000762245	0.21781	0.331173	0.137125
Dact1	556.194	608.284	608.326	464.645	466.834	489.843	488.538	502.945	515.559	-0.316717	0.0251771	0.00983831	-0.230823	0.146657	0.0542823	0.0828272	0.669447	0.402827
Krt18	2908.65	2259.47	2032.07	2278.02	2531.72	2489.77	2019.02	1878.06	1819.62	0.022021	0.929542	0.88901	-0.328617	0.103846	0.0347126	-0.354629	7.44013e-06	4.69894e-07
Hlf	283.417	314.94	330.547	272.269	276.566	261.041	254.405	272.428	247.508	-0.195642	0.297057	0.181824	-0.259139	0.193503	0.0785936	-0.0666869	0.826202	0.60112
Slc1a6	10.6402	10.7979	4.97811	7.35863	7.27804	8.32004	4.05426	0.997907	4.89146	-0.205074	0.861949	0.755699	-1.40733	0.217292	0.0917435	-1.20662	0.373019	0.161683
Denr	1270.06	806.247	878.139	539.282	490.748	531.443	663.885	651.633	666.216	-0.917647	9.06499e-06	1.55019e-06	-0.571602	0.0102372	0.00198274	0.342148	0.00193635	0.000244479
Nudt15	143.16	139.473	182.199	96.7134	89.416	93.6005	93.2479	117.753	116.417	-0.729417	0.00161978	0.000452756	-0.500616	0.0597982	0.0170677	0.225959	0.51623	0.261548
Dtl	1200.41	1298.45	1330.15	220.759	168.435	166.401	426.711	447.062	443.166	-2.78308	7.10315e-70	1.15156e-72	-1.53626	5.21045e-38	9.94249e-41	1.24375	8.89761e-19	7.54924e-21
Slfn14	13.5421	19.7962	9.95623	18.9222	35.3505	32.2402	3.04069	12.9728	14.6744	0.995034	0.0714151	0.0329568	-0.49414	0.647647	0.438754	-1.49297	0.0191427	0.00360654
Sec61g	2568.17	1347.04	1391.88	1188.94	1088.59	1123.21	1261.89	1210.46	1072.21	-0.639798	0.0198041	0.00747634	-0.577465	0.0567947	0.0160289	0.0575933	0.743298	0.485104
B4galnt4	180.884	139.473	160.295	18.9222	16.6355	18.7201	22.2984	27.9414	40.1099	-3.14383	9.04048e-26	2.07211e-27	-2.4044	6.09811e-17	9.61707e-19	0.735501	0.213207	0.0747203
Cpne5	45.4628	69.2868	70.6892	26.2808	19.7547	26.0001	39.529	19.9581	25.4356	-1.36276	0.000275991	6.42765e-05	-1.1252	0.00872193	0.00162319	0.234659	0.800208	0.557589
Ackr4	1.93459	5.39897	3.98249	12.6148	7.27804	17.6801	9.12208	12.9728	9.78291	1.72618	0.0480578	0.0207056	1.4896	0.118345	0.041173	-0.239199	0.879264	0.682278
Shank3	1261.35	1784.36	1836.92	3384.97	3127.48	3049.3	2743.72	2801.12	2572.91	0.971631	3.40612e-08	3.93204e-09	0.736402	7.95119e-05	7.55046e-06	-0.238136	0.00219909	0.00028383
Cdh7	0.967294	0.899829	0	0	0	1.04001	1.01356	0	0.978291	-0.741076	0.869153	0.787408	0.0868923	0.991066	0.969424	0.828316	0.921645	0.762267
Xlr4c	0	0	0	0	0	2.08001	0	1.99581	1.95658	1.09439	0.869153	0.788544	1.91448	0.77109	0.582456	0.818988	0.921645	0.765305
Canx	8793.67	8192.04	9251.33	6715.27	6154.11	6269.15	7096.98	6841.65	6563.35	-0.453005	6.30838e-05	1.26746e-05	-0.35221	0.00305858	0.000474974	0.0973901	0.257591	0.096888
Pcna	6748.81	4043.83	4685.4	1722.97	1527.35	1530.89	2588.64	2636.47	2602.25	-1.69261	5.75688e-17	2.67118e-18	-0.979219	2.60219e-06	1.71746e-07	0.709425	1.60151e-22	8.81877e-25
Pdlim3	412.067	311.341	259.858	243.886	265.129	303.682	398.331	417.125	461.753	-0.272622	0.301715	0.185435	0.381617	0.129387	0.0461837	0.650666	2.70037e-06	1.54159e-07
Akr1c12	7.73835	1.79966	2.98687	5.25616	4.15888	4.16002	0	5.98744	3.91316	0.123962	0.934213	0.895305	-0.364449	0.888854	0.752068	-0.490228	0.856077	0.647746
Aggf1	993.411	910.627	1002.59	804.193	827.617	832.004	804.77	849.218	823.721	-0.236022	0.0735432	0.0341445	-0.226397	0.114035	0.0392446	0.00630938	0.981901	0.93837
Slu7	824.135	920.525	911.991	836.781	820.339	798.724	789.567	883.147	860.896	-0.111377	0.47262	0.329946	-0.065001	0.771622	0.583195	0.0433623	0.831693	0.60744
Eef1b2	11846.5	6715.42	6911.61	4530.81	4910.6	5221.87	5838.13	6415.54	5553.76	-0.794517	0.00100869	0.000266945	-0.511893	0.0616948	0.017738	0.278205	0.000650504	7.05075e-05
Sprr2a1	12.5748	12.5976	0	2.10247	1.03972	1.04001	1.01356	2.99372	1.95658	-4.43573	0.0247508	0.0096482	-2.61118	0.14553	0.0537345	1.8184	0.688948	0.424678
Mien1	519.437	274.448	227.998	346.907	430.444	401.442	383.127	373.217	295.444	0.208546	0.610059	0.461458	0.0466356	0.932252	0.870342	-0.16719	0.421935	0.192677
Gm28729	36.7572	47.6909	37.8337	79.8937	60.3038	84.2404	55.746	82.8262	58.6975	0.875647	0.00615525	0.00199081	0.691014	0.0657451	0.019283	-0.188197	0.717056	0.456187
Lfng	719.667	565.992	660.098	557.153	515.701	602.163	580.772	514.92	562.517	-0.213585	0.250381	0.146634	-0.226389	0.249281	0.110846	-0.0163323	0.943748	0.871788
Cd302	399.492	262.75	273.796	399.468	385.736	470.082	398.331	305.359	348.272	0.425999	0.0728563	0.0337808	0.1731	0.61119	0.399204	-0.256968	0.137913	0.0419542
Tbc1d14	840.579	1021.31	1124.06	960.827	860.888	936.005	916.262	902.107	979.269	-0.112598	0.593404	0.444157	-0.0906665	0.731997	0.531559	0.0192197	0.921645	0.817901
St3gal5	802.854	697.367	722.822	777.912	920.153	784.164	768.282	797.327	770.893	0.161462	0.355631	0.228927	0.07583	0.717361	0.515089	-0.0891432	0.591567	0.32535
Sirt7	614.232	429.218	463.96	602.356	669.58	667.683	639.559	651.633	546.865	0.366275	0.0679592	0.0311113	0.290473	0.220885	0.0938679	-0.0799919	0.684439	0.419347
Cbr1	820.265	479.609	538.632	440.467	446.04	511.683	456.104	528.89	527.299	-0.392475	0.131044	0.0669434	-0.277083	0.368495	0.188947	0.111585	0.567395	0.304071
Impdh2	3765.68	2898.35	3068.51	1733.48	1872.54	1681.69	2106.19	2034.73	2068.11	-0.877948	2.44818e-09	2.40876e-10	-0.644352	1.24938e-05	9.69041e-07	0.229939	0.00497079	0.000732608
Chst12	410.133	315.84	292.713	339.548	409.65	350.482	395.29	352.261	357.076	0.112704	0.678683	0.531929	0.12099	0.685041	0.47944	0.00438337	0.991108	0.970537
Gtf3c4	927.635	1402.83	1631.83	1161.61	1095.87	1094.09	1113.91	1212.46	1280.58	-0.239471	0.363068	0.235361	-0.132756	0.718038	0.515845	0.104504	0.420124	0.190904
Lysmd3	366.604	407.622	471.925	519.309	499.066	431.602	397.317	432.094	450.992	0.220877	0.269596	0.161034	0.0428903	0.903911	0.7771	-0.180748	0.266473	0.101304
Gm13212	36.7572	30.5942	31.8599	32.5882	36.3902	49.9203	45.6104	37.9204	34.2402	0.268162	0.578493	0.430119	0.25634	0.635996	0.426625	-0.0155141	0.991108	0.961945
Zfp595	117.043	169.168	147.352	144.019	135.164	147.681	124.668	123.74	117.395	-0.0255919	0.937938	0.900553	-0.248065	0.423048	0.229621	-0.22554	0.424697	0.194439
Spin2c	135.421	72.8861	98.5667	23.1271	30.1519	22.8801	36.4883	41.9121	42.0665	-2.00687	1.72218e-08	1.90241e-09	-1.34291	8.23641e-05	7.85829e-06	0.659988	0.17052	0.0554477
Chmp6	873.467	598.386	737.757	569.768	588.482	592.803	675.034	699.532	665.238	-0.333003	0.0914467	0.0439545	-0.110952	0.696892	0.492533	0.218286	0.0610279	0.0147349
Nat10	908.289	898.929	1089.21	686.455	627.991	618.803	690.237	713.503	753.284	-0.580926	9.06873e-05	1.88514e-05	-0.421438	0.00771588	0.00140521	0.156575	0.235992	0.085679
Wipi1	374.343	533.598	514.737	673.84	687.255	729.044	588.881	582.777	597.736	0.556843	0.00286194	0.000850198	0.317517	0.150869	0.0563071	-0.242116	0.0332151	0.00704914
Camk2g	865.728	920.525	1015.54	994.466	1039.72	1070.17	978.089	1111.67	1160.25	0.150253	0.33175	0.209718	0.217703	0.220592	0.0936939	0.0646562	0.708156	0.446112
Cd79a	8.70565	4.49914	1.99125	10.5123	35.3505	46.8002	28.3798	20.956	14.6744	2.60933	0.000764166	0.000196595	2.07584	0.00580905	0.00101132	-0.538268	0.503794	0.251458
Col28a1	64.8087	90.8827	100.558	98.8159	81.0982	73.8404	110.479	100.789	118.373	-0.0122335	0.977717	0.962362	0.366752	0.26715	0.121251	0.376403	0.203578	0.0704591
Ppp1r12b	973.098	1594.5	1315.22	1993.14	1831.99	1781.53	1570.01	1582.68	1810.82	0.531955	0.0113617	0.00396395	0.357183	0.15238	0.0570422	-0.177144	0.0898191	0.0239373
Rps10	16549.4	10609	9822.82	8584.37	9018.53	9432.85	11491.8	12064.7	8683.31	-0.449652	0.0534828	0.0234257	-0.193406	0.581386	0.370078	0.251614	0.0270664	0.00551912
BC048403	106.402	178.166	174.234	162.941	162.196	172.641	159.13	145.694	151.635	0.119173	0.745121	0.606994	-0.00502027	0.991066	0.982816	-0.126949	0.689603	0.425358
Gdap1l1	3.86918	8.99829	4.97811	5.25616	9.35748	5.20003	8.10851	0.997907	0.978291	0.146108	0.899588	0.848379	-0.830461	0.626611	0.416662	-0.983657	0.568155	0.304698
Gm38999	0.967294	0	0	0	0	0	0	0	0	-0.829165	0.892349	0.838976	-0.894378	0.904199	0.826506	NA	NA	NA
Tmem183a	1573.79	1358.74	1476.51	1060.69	1036.6	1157.53	1188.91	1228.42	1099.6	-0.435555	0.00097175	0.000255649	-0.322273	0.0234869	0.00538993	0.109629	0.390117	0.172328
Wac	1724.69	2105.6	2052.97	2033.08	2034.73	1971.85	2012.94	1990.82	1986.91	0.039897	0.851616	0.742688	0.0293656	0.904199	0.807777	-0.0135486	0.922793	0.828943
Ift27	578.442	368.03	399.245	299.601	284.883	312.002	360.829	339.288	363.924	-0.583492	0.0101205	0.0034744	-0.334122	0.205724	0.0852027	0.245513	0.124401	0.0365856
Zkscan6	331.782	251.952	231.98	257.552	250.573	266.241	278.73	253.468	277.835	-0.072762	0.810296	0.690375	-0.0058144	0.991066	0.974291	0.0632671	0.841414	0.621631
Ube2cbp	77.3835	55.7894	61.7286	21.0247	16.6355	13.5201	24.3255	25.9456	33.2619	-1.92671	3.52075e-07	4.68042e-08	-1.21606	0.000683166	8.42359e-05	0.706717	0.249722	0.0926231
Grb10	21523.3	22601.9	24082.1	10974.9	9307.58	9290.37	12130.3	11876.1	13341.9	-1.20359	6.48735e-23	1.8214e-24	-0.865399	9.95467e-15	2.04479e-16	0.335203	5.12441e-05	3.98793e-06
Tmc3	3.86918	0.899829	2.98687	4.20493	10.3972	5.20003	5.06782	10.977	8.80462	1.36721	0.255163	0.150162	1.69831	0.143467	0.0528198	0.326112	0.861354	0.655175
Fam189b	467.203	455.313	408.205	413.134	407.57	357.762	420.629	400.161	420.665	-0.173486	0.339831	0.216271	-0.0967199	0.661369	0.453768	0.0734986	0.760092	0.504693
Fam204a	541.685	410.322	387.297	357.419	346.227	413.922	363.87	340.286	371.751	-0.258778	0.250279	0.146557	-0.311618	0.167916	0.0648745	-0.0565251	0.846442	0.630016
Ccdc153	87.0565	73.786	40.8205	223.913	292.161	356.722	222.984	293.385	250.443	2.11429	2.60143e-12	1.88185e-13	1.92904	1.30021e-11	3.72885e-13	-0.188853	0.490471	0.240757
Mus81	681.942	521.901	466.947	601.305	653.984	626.083	639.559	643.65	591.866	0.173501	0.447069	0.30706	0.170575	0.51715	0.308546	-0.0069552	0.982728	0.939768
Gnpat	1728.55	2016.52	1947.44	1599.98	1808.07	1843.93	1805.16	1739.35	1714.94	-0.114081	0.497891	0.353044	-0.110826	0.532179	0.321442	9.94608e-05	0.999258	0.998921
Cfap61	22.2478	47.6909	33.8512	136.66	166.355	121.681	112.506	113.761	105.655	2.0301	1.49311e-10	1.27542e-11	1.67513	2.06574e-07	1.10139e-08	-0.357643	0.169319	0.0548857
Slc25a25	439.152	480.509	518.72	400.52	421.087	374.402	476.375	386.19	458.819	-0.263956	0.113753	0.0568192	-0.118799	0.632695	0.422872	0.142187	0.457359	0.216703
Rmdn1	140.258	120.577	113.501	128.25	137.243	138.321	117.573	113.761	139.896	0.111605	0.706864	0.561089	-0.00769049	0.991066	0.969303	-0.122455	0.751215	0.494651
Vil1	11.6075	11.6978	10.9519	24.1784	23.9136	27.0401	18.2442	15.9665	9.78291	1.13456	0.027075	0.0107132	0.362212	0.689989	0.485071	-0.7766	0.228196	0.0819464
En2	1.93459	0	0	0	0	0	1.01356	0	0.978291	-1.74302	0.790105	0.665856	0.05663	0.991066	0.982008	1.79024	0.820786	0.592842
Tedc1	586.18	517.402	637.199	135.609	134.124	125.841	231.093	243.489	240.66	-2.13896	2.56514e-38	2.151e-40	-1.27901	7.27634e-17	1.16794e-18	0.856661	3.28401e-07	1.48359e-08
Zxdc	474.941	610.984	503.785	541.385	624.872	604.243	590.908	605.729	577.192	0.157025	0.438677	0.299156	0.160847	0.460965	0.26145	0.000702494	0.996612	0.994148
Ggcx	587.148	925.024	867.188	1547.41	1437.93	1581.85	1305.47	1170.54	1202.32	0.94319	1.44845e-06	2.14983e-07	0.631081	0.00370491	0.000593226	-0.314952	0.000366555	3.67028e-05
Pik3cd	166.375	256.451	217.046	465.696	565.608	547.043	422.656	390.181	434.361	1.30374	1.0654e-10	8.96368e-12	0.965001	3.24292e-06	2.19495e-07	-0.34144	0.0109693	0.00185461
Lyrm2	561.031	400.424	432.1	308.011	290.082	297.442	343.598	404.152	324.793	-0.635447	0.000854517	0.000222324	-0.373436	0.107424	0.0362399	0.258072	0.124881	0.0368039
Lars2	422.708	623.581	707.888	499.336	459.556	466.962	504.755	520.907	559.583	-0.29692	0.237228	0.137181	-0.143126	0.678118	0.472414	0.1515	0.323127	0.132341
Ly96	52.2339	19.7962	21.9037	19.9734	20.7944	24.9601	33.4476	31.933	27.3922	-0.511063	0.417295	0.280405	-0.0114937	0.991066	0.979157	0.494443	0.421717	0.19245
Got1l1	2.90188	0	0.995623	4.20493	15.5958	7.28004	8.10851	4.98953	3.91316	2.81895	0.0295283	0.0118291	2.14808	0.168559	0.0652363	-0.675957	0.640508	0.372906
Mpi	591.984	503.004	541.619	448.876	466.834	450.322	527.053	443.07	487.189	-0.25928	0.0970624	0.0471475	-0.163291	0.431992	0.236871	0.0925418	0.647376	0.379797
Clcf1	315.338	241.154	217.046	278.577	341.028	348.402	304.069	374.215	326.749	0.325901	0.170901	0.0923581	0.381845	0.117458	0.0408115	0.0521463	0.883596	0.688179
Rab11fip3	700.321	908.827	801.476	969.237	1059.48	1003.61	973.022	939.03	925.463	0.332835	0.0396061	0.0166413	0.238207	0.198666	0.0813929	-0.0977412	0.456908	0.216372
Rnase1	0.967294	1.79966	0.995623	4.20493	5.1986	3.12002	5.06782	5.98744	4.89146	1.72627	0.245515	0.143098	2.07508	0.155931	0.0588439	0.346566	0.885894	0.692372
Slc27a3	744.816	673.972	655.12	720.094	829.697	690.564	788.553	887.139	806.112	0.113586	0.54444	0.397677	0.262842	0.0943776	0.0305888	0.14578	0.305019	0.121902
Cst7	0.967294	0	0.995623	1.05123	0	0	0	1.99581	1.95658	-0.793403	0.869153	0.771024	1.03659	0.783429	0.599115	1.8184	0.688948	0.424678
Phf14	1198.48	1084.29	1226.61	809.449	685.176	764.404	802.743	906.099	936.225	-0.633237	3.4942e-06	5.55931e-07	-0.403956	0.00567797	0.000983719	0.22617	0.0663507	0.0163603
Med28	1403.54	947.52	941.859	672.789	687.255	688.484	906.126	934.04	809.047	-0.682466	0.00066423	0.000168025	-0.309425	0.213225	0.0893924	0.368774	0.00028167	2.71904e-05
Ppp2r2b	195.393	179.066	220.033	124.045	132.044	119.601	137.845	125.736	147.722	-0.664051	0.00102926	0.000273024	-0.530192	0.0153966	0.00325767	0.130822	0.720646	0.45959
Ctnna1	8337.11	8023.77	7983.9	8688.44	8609.92	8953.41	8491.64	8992.14	9163.65	0.110968	0.326706	0.205287	0.134081	0.28766	0.133766	0.0198537	0.901312	0.716121
Lancl1	1439.33	1098.69	1007.57	1257.27	1260.14	1189.77	1286.21	1307.26	1339.28	0.0665153	0.799432	0.676353	0.153754	0.533811	0.323438	0.0835663	0.498694	0.246951
Ubl4a	1259.42	1095.09	1297.3	995.517	1032.44	1001.53	1083.5	1139.61	1076.12	-0.267338	0.0583052	0.025916	-0.143093	0.420053	0.227401	0.120852	0.284029	0.110599
Gm4972	0.967294	0	0	0	0	0	0	0	1.95658	NA	NA	NA	1.02918	0.904199	0.800871	0.893256	0.921645	0.82672
Ppp2r3d	1304.88	1122.09	1120.08	1213.12	1197.76	1183.53	1337.9	1301.27	1248.3	0.0217455	0.902919	0.853402	0.136519	0.438271	0.241842	0.111125	0.307994	0.123876
Gm21319	0	0	0	0	0	0	0	0	0.978291	NA	NA	NA	1.02918	0.904199	0.800871	0.893256	0.921645	0.82672
Arhgef6	613.264	813.445	645.164	1042.82	973.178	1153.37	787.539	817.285	926.442	0.614942	0.000300289	7.04725e-05	0.291942	0.15812	0.0599094	-0.325717	0.00317368	0.000434582
Rbmx	3128.23	2769.67	3110.33	2015.21	1851.74	1966.65	2120.38	2424.91	2502.47	-0.624645	9.34315e-08	1.14752e-08	-0.350304	0.0152853	0.00322727	0.271214	0.00256177	0.000338124
Vstm2a	0.967294	1.79966	2.98687	6.3074	9.35748	6.24003	4.05426	5.98744	1.95658	1.9369	0.0862814	0.0410715	1.06622	0.544493	0.332875	-0.873496	0.556874	0.2942
H2-Q10	5.80376	0.899829	0	7.35863	8.31776	13.5201	6.08139	4.98953	5.86975	2.35285	0.0435508	0.0185105	1.57031	0.321025	0.155844	-0.787555	0.520309	0.265019
Cacnb1	158.636	170.068	193.151	338.497	335.83	391.042	280.757	277.418	307.183	1.03242	2.88243e-09	2.86341e-10	0.733889	5.32919e-05	4.85125e-06	-0.301489	0.0586771	0.0140189
Nxnl2	55.1358	29.6943	45.7987	18.9222	19.7547	24.9601	21.2848	30.9351	21.5224	-1.03246	0.0199231	0.00752573	-0.818313	0.0923576	0.0297371	0.21016	0.832645	0.609383
Tmed9	4087.78	3081.01	3024.7	2393.66	2293.62	2325.45	2945.42	2577.59	2617.91	-0.537388	0.0010639	0.000282867	-0.320149	0.103604	0.0345886	0.213324	0.0116203	0.00198297
Zfp931	172.178	136.774	189.168	197.632	176.752	206.961	209.808	199.581	199.571	0.227195	0.367057	0.238583	0.29647	0.242056	0.10634	0.0657275	0.860262	0.653812
Ralgps2	1273.93	1473.92	1365.99	1220.48	1260.14	1226.17	1166.61	1238.4	1264.93	-0.148344	0.300816	0.184764	-0.161386	0.321666	0.15632	-0.0160271	0.922106	0.827756
Ap1ar	1066.93	997.01	1113.11	790.527	779.79	792.484	813.892	843.231	773.828	-0.424792	0.000543763	0.000135211	-0.382365	0.00422286	0.000694208	0.0390191	0.852664	0.638954
Armc5	1124	1060	1162.89	1090.13	1145.77	1034.81	1238.58	1140.61	1125.03	-0.0308808	0.869153	0.782372	0.070067	0.726037	0.524338	0.0975338	0.457732	0.217041
Lrrtm3	26.1169	31.494	27.8774	4.20493	3.11916	4.16002	6.08139	9.97907	6.84804	-2.89529	5.91615e-06	9.78638e-07	-1.89719	0.000690099	8.5207e-05	0.994453	0.469167	0.225871
Plxna4	195.393	326.638	377.341	624.432	576.005	606.323	367.924	503.943	506.755	1.00847	4.81222e-05	9.42912e-06	0.618968	0.0482032	0.0130937	-0.391362	0.00622398	0.000946344
Mindy1	928.602	1007.81	958.785	1275.15	1333.96	1398.81	1274.05	1227.43	1209.17	0.471213	7.8082e-05	1.59761e-05	0.361357	0.00351073	0.000557208	-0.113145	0.30937	0.124646
Map11	481.712	516.502	573.479	584.485	658.143	565.763	619.288	643.65	642.737	0.204751	0.240971	0.139816	0.2817	0.0849689	0.0267681	0.0738735	0.700435	0.437295
Lrig1	735.144	865.635	764.638	1041.77	1101.06	1196.01	873.692	828.262	980.248	0.499112	0.000403634	9.705e-05	0.184623	0.332688	0.16395	-0.317359	0.00284827	0.000382501
Piga	605.526	714.464	665.076	602.356	516.741	512.723	520.972	544.857	543.93	-0.280935	0.0901586	0.043164	-0.299166	0.0609244	0.0174802	-0.0211859	0.925186	0.834164
Ctxn1	999.215	649.676	868.183	479.362	583.283	529.363	782.472	768.388	705.348	-0.658359	0.00140241	0.000385413	-0.153495	0.592109	0.380311	0.500853	6.10816e-06	3.7925e-07
Slfn9	1231.37	1582.8	1597.97	501.438	323.353	297.442	709.495	757.411	785.568	-1.97465	1.04158e-18	4.16911e-20	-0.96741	8.39904e-10	3.03568e-11	1.00428	0.000238385	2.25165e-05
Ndufs3	1720.82	940.321	945.842	888.292	989.814	878.805	1004.44	933.043	893.18	-0.385407	0.184019	0.100939	-0.34481	0.293611	0.137512	0.0360163	0.874339	0.67395
Fam168a	1635.69	2465.53	2329.76	2725.85	2298.82	2356.65	2315.99	2328.12	2473.12	0.200837	0.38659	0.254975	0.149264	0.590869	0.378902	-0.0541488	0.729719	0.470287
Mvp	353.062	399.524	315.612	875.677	906.636	1008.81	857.475	841.235	846.222	1.38696	1.91761e-20	6.73222e-22	1.25504	7.09518e-19	9.35777e-21	-0.135111	0.283901	0.110467
Btnl10	0	3.59931	0	2.10247	0	2.08001	0	2.99372	0.978291	0.197494	0.953468	0.923086	0.12492	0.983233	0.95211	-0.0752662	0.991108	0.965667
Tbx21	2.90188	3.59931	1.99125	4.20493	4.15888	4.16002	2.02713	1.99581	2.93487	0.556286	0.707815	0.562437	-0.287609	0.904199	0.792536	-0.84773	0.690104	0.426191
Plekha2	774.803	871.934	674.037	1338.22	1365.15	1229.29	1082.49	1043.81	1132.86	0.762577	2.52936e-07	3.30452e-08	0.49314	0.00188077	0.00027138	-0.272558	0.00327946	0.000451831
Crb1	35.7899	48.5907	28.8731	33.6394	27.0327	43.6802	28.3798	25.9456	26.4139	-0.11162	0.86656	0.762387	-0.506209	0.3263	0.159542	-0.397525	0.533842	0.275365
Foxm1	1938.46	2508.72	2755.88	847.294	509.463	499.203	1069.31	1133.62	1286.45	-1.9546	2.44259e-16	1.19753e-17	-1.0425	4.68894e-09	1.87368e-10	0.909333	0.0042351	0.000607054
Ndufa3	1256.52	670.372	610.317	673.84	562.489	616.723	711.522	678.576	534.147	-0.451035	0.154278	0.0816326	-0.394004	0.290148	0.135499	0.0519264	0.854738	0.64545
Tmem243	388.852	300.543	234.967	904.06	1038.68	1105.53	863.557	762.401	590.888	1.72353	3.13873e-17	1.4125e-18	1.26606	1.09102e-07	5.55367e-09	-0.462148	0.000649155	7.02884e-05
Deup1	435.282	371.629	338.512	150.326	181.951	209.041	183.455	209.56	220.115	-1.07895	6.38076e-08	7.66205e-09	-0.897411	1.07836e-06	6.59069e-08	0.178133	0.523607	0.267786
Car2	5071.52	3938.55	3777.39	3518.48	3591.19	3358.18	4080.61	4466.63	4253.61	-0.286558	0.0951205	0.0460288	0.00563316	0.991066	0.968333	0.288472	2.86465e-05	2.07963e-06
Ms4a2	1.93459	1.79966	0	1.05123	1.03972	3.12002	1.01356	3.99163	0.978291	0.472061	0.86656	0.762503	0.671851	0.821277	0.658706	0.194814	0.956117	0.891413
Wwc1	1843.66	2335.96	2132.62	2324.28	2447.5	2611.45	2282.55	2346.08	2225.61	0.228166	0.153302	0.0810133	0.122057	0.543472	0.332037	-0.109204	0.265784	0.10094
Kcnd2	10.6402	16.1969	28.8731	13.666	21.8341	21.8401	18.2442	22.9518	18.5875	0.0426185	0.961525	0.935539	0.135626	0.904199	0.785255	0.0899624	0.929378	0.842895
Aldh3b3	2.90188	3.59931	3.98249	0	0	2.08001	4.05426	3.99163	5.86975	-1.86801	0.396906	0.263532	0.65072	0.711664	0.508805	2.5151	0.259418	0.0977937
Slc27a5	2.90188	0.899829	0.995623	0	1.03972	1.04001	0	1.99581	1.95658	-1.1974	0.651782	0.503403	-0.266407	0.927788	0.864054	0.925979	0.854738	0.645449
Trim37	1002.12	1020.41	998.61	711.685	749.638	738.404	812.879	798.325	757.197	-0.455639	8.87091e-05	1.83835e-05	-0.347696	0.0054307	0.000935698	0.104542	0.457732	0.217091
Taco1	253.431	265.449	252.888	206.042	193.388	178.881	199.672	205.569	205.441	-0.414584	0.0198192	0.00748318	-0.33439	0.0728167	0.0220355	0.0770083	0.822713	0.596101
Prx	701.288	991.611	898.052	3887.46	4157.84	4235.94	1907.53	1741.35	1769.73	2.24679	9.45772e-48	4.49411e-50	1.06741	1.3983e-10	4.50456e-12	-1.18238	1.81078e-68	2.03493e-72
Oosp1	0.967294	0.899829	0.995623	4.20493	1.03972	4.16002	0	0	0.978291	1.71901	0.337104	0.213912	-1.41396	0.729374	0.528426	-3.13596	0.214114	0.0752171
Unc13a	11.6075	12.5976	13.9387	11.5636	16.6355	14.5601	12.1628	8.98116	7.82633	0.168032	0.849369	0.738695	-0.394398	0.675609	0.469756	-0.565507	0.581798	0.31573
Gm6721	17.4113	34.1935	27.8774	25.2296	17.6752	13.5201	27.3662	24.9477	44.0231	-0.524794	0.393421	0.26066	0.286447	0.699575	0.495961	0.809692	0.176233	0.0579391
Gprin3	373.376	564.193	497.811	1119.56	973.178	823.684	678.074	752.422	749.371	1.02442	6.6957e-07	9.35407e-08	0.605502	0.00337679	0.000532811	-0.421459	0.000541416	5.71624e-05
Irgq	623.905	977.214	1035.45	1036.52	1090.67	998.405	1101.74	1161.56	1227.76	0.248083	0.327821	0.206243	0.40816	0.110586	0.0377041	0.157757	0.150974	0.0472186
Atp13a1	1333.9	1577.4	1779.18	1607.33	1776.88	1758.65	1760.56	1730.37	1805.93	0.135017	0.484684	0.34143	0.178692	0.376346	0.194826	0.0408179	0.80042	0.558468
Pecam1	5752.5	6106.24	5604.36	9858.46	10149.8	9155.17	8184.53	7626	7698.17	0.741965	1.93808e-12	1.38032e-13	0.432507	6.09223e-05	5.62018e-06	-0.312752	2.176e-06	1.21412e-07
Tppp3	924.733	629.88	511.75	1514.83	1863.18	1874.09	1733.19	1905	1640.59	1.34812	4.73884e-09	4.87448e-10	1.35761	1.82669e-09	6.94055e-11	0.00518708	0.988105	0.95296
Zfp639	796.083	686.569	681.006	607.613	681.017	678.083	573.677	617.704	622.193	-0.135349	0.444768	0.305106	-0.250593	0.131451	0.047164	-0.118639	0.443178	0.207308
Cpsf4	922.799	659.574	768.621	567.666	520.9	490.883	619.288	601.738	576.213	-0.571457	0.00161991	0.000452884	-0.383172	0.0489463	0.0133587	0.184486	0.178874	0.0591488
Odf2	1251.68	1452.32	1538.24	1048.08	970.059	1059.77	1081.47	1050.8	1106.45	-0.460766	0.00121818	0.000329469	-0.386032	0.0102016	0.00197134	0.0718051	0.626391	0.35779
Rsph1	196.361	160.17	153.326	219.708	242.255	251.681	241.228	248.479	185.875	0.487559	0.0158406	0.00580209	0.409765	0.103306	0.034445	-0.0819319	0.814314	0.578537
Sdf4	2817.73	2604.1	2709.09	2725.85	2829.08	2944.26	3057.92	2749.23	2847.81	0.0661413	0.653077	0.505069	0.0939075	0.565601	0.354024	0.0243459	0.897324	0.710771
Stmnd1	14.5094	8.09846	7.96498	52.5616	77.979	80.0804	36.4883	45.9037	45.9797	2.78932	7.90512e-11	6.50511e-12	2.07687	1.16764e-05	8.95812e-07	-0.715746	0.0441201	0.00984193
Ppp2r2d	991.476	736.06	746.717	674.891	745.48	720.724	708.481	708.514	723.935	-0.206269	0.309774	0.191842	-0.204456	0.356159	0.179762	-0.00188898	0.991108	0.982741
Wdr66	95.7621	137.674	128.435	274.372	269.288	324.482	183.455	244.487	192.723	1.26364	1.6779e-09	1.62087e-10	0.78062	0.00198587	0.00028989	-0.486193	0.00624548	0.000951016
Tsr3	488.484	275.348	405.219	264.911	289.042	281.841	319.273	291.389	322.836	-0.481225	0.0610225	0.0273898	-0.319698	0.292756	0.13698	0.157786	0.433346	0.200737
Hmces	671.302	407.622	456.991	325.882	357.664	332.802	397.317	403.154	340.445	-0.593163	0.011402	0.0039819	-0.424338	0.115442	0.0399023	0.164403	0.372505	0.161376
Pdzd7	18.3786	17.9966	11.9475	21.0247	16.6355	15.6001	16.217	13.9707	15.6527	0.139297	0.867467	0.763709	-0.0750861	0.933328	0.872095	-0.217858	0.854874	0.645937
Slc31a2	270.842	272.648	228.993	403.673	480.351	438.882	335.49	298.374	343.38	0.777688	2.58247e-06	4.01635e-07	0.342359	0.081262	0.0253254	-0.438563	0.00146229	0.000175997
Ube3a	1177.2	1541.41	1503.39	1486.44	1377.63	1365.53	1406.83	1390.08	1322.65	0.00458344	0.98027	0.974351	-0.0323207	0.904199	0.81858	-0.0399358	0.816832	0.582206
Fkrp	783.508	772.953	823.38	877.779	890.001	958.885	870.652	1005.89	989.052	0.198626	0.148002	0.077741	0.271759	0.0715086	0.0214911	0.0700542	0.682601	0.417531
Vps4b	2086.45	1907.64	1912.59	1850.17	1923.48	1963.53	1831.51	1782.26	1867.56	-0.0397773	0.817435	0.699322	-0.103971	0.502729	0.296113	-0.0675454	0.568155	0.304849
Slc4a1	252.464	428.318	242.932	485.67	902.477	518.963	267.581	441.075	424.578	1.04747	0.00110061	0.000294287	0.297436	0.470981	0.269642	-0.752463	0.134286	0.0404889
Kif11	2523.67	2683.29	2841.51	756.888	431.484	425.362	845.313	931.047	1050.68	-2.3174	3.28965e-24	8.31239e-26	-1.50582	6.60234e-30	3.11256e-32	0.808363	0.0273036	0.00557992
Spcs2	4805.52	3171.9	3159.11	3019.14	3129.56	2857.93	3430.91	3207.27	3035.64	-0.304007	0.17414	0.094449	-0.198688	0.474361	0.272163	0.101134	0.317393	0.128958
LOC118567621	210.87	337.436	301.674	232.322	204.825	230.881	248.323	206.567	256.312	-0.349632	0.170945	0.092396	-0.257438	0.4163	0.224528	0.0896612	0.781776	0.532664
Phf1	869.597	635.279	597.374	1043.87	1299.65	1168.97	1047.01	1132.62	1053.62	0.742897	0.000143614	3.13352e-05	0.625345	0.00122051	0.000164494	-0.121448	0.382655	0.167816
Ccdc149	118.01	110.679	117.483	147.173	146.601	156.001	174.333	141.703	140.874	0.380457	0.077564	0.0363495	0.404198	0.102385	0.0340344	0.0202573	0.963047	0.904172
Gria3	479.778	605.585	515.733	624.432	548.972	538.723	461.172	511.926	524.364	0.0982599	0.656065	0.507783	-0.0935561	0.723182	0.521193	-0.194618	0.179737	0.059606
Zfp655	612.297	625.381	632.221	673.84	657.103	629.203	580.772	603.733	641.759	0.0701237	0.684199	0.537935	-0.030325	0.904199	0.792727	-0.103488	0.516028	0.261218
Slc41a1	479.778	800.848	821.389	911.419	1005.41	1063.93	989.239	995.911	1022.31	0.505928	0.0380067	0.0158375	0.519504	0.0432483	0.011408	0.011075	0.957503	0.89364
Fam209	3.86918	2.69949	1.99125	7.35863	2.07944	3.12002	2.02713	2.99372	1.95658	0.552615	0.727125	0.586602	-0.291957	0.904199	0.78968	-0.849019	0.700795	0.437795
Fzd3	395.623	449.015	475.908	399.468	363.902	361.922	390.222	431.096	421.643	-0.228732	0.196027	0.108753	-0.0838288	0.744619	0.547008	0.141959	0.43034	0.198062
Gm7903	0	0	0	0	0	0	1.01356	0	0	NA	NA	NA	NA	NA	NA	NA	NA	NA
Tcea2	171.211	117.878	128.435	97.7646	93.5748	97.7605	108.451	86.8179	88.0462	-0.527299	0.0420544	0.0177922	-0.554953	0.0544608	0.0152153	-0.0315573	0.946638	0.877968
Tdrd1	52.2339	48.5907	85.6236	21.0247	23.9136	21.8401	16.217	19.9581	28.3704	-1.47674	0.000199572	4.48279e-05	-1.52325	0.00047232	5.55886e-05	-0.0487182	0.965695	0.908037
C8b	0	0.899829	0	0	0	0	0	0	0.978291	-0.829165	0.892349	0.838976	0.0674057	0.991066	0.985003	0.893256	0.921645	0.82672
Hsf4	12.5748	12.5976	9.95623	26.2808	48.8669	19.7601	23.312	17.9623	11.7395	1.4344	0.0108998	0.00378276	0.59384	0.434712	0.239167	-0.844462	0.175773	0.0576925
Lamp3	2148.36	2231.58	1304.27	10740.4	11822.7	11935.1	9526.49	7813.61	7488.82	2.6037	5.99775e-37	5.76707e-39	2.13111	1.5931e-22	1.43949e-24	-0.476525	6.45734e-08	2.52532e-09
Syt17	94.7948	80.0848	66.7067	88.3036	106.051	107.121	85.1394	113.761	102.721	0.321291	0.284815	0.172676	0.323842	0.346594	0.173355	-0.000938658	0.997867	0.99636
Lin7a	81.2527	94.482	114.497	5.25616	5.1986	7.28004	15.2035	7.98325	9.78291	-4.02944	1.5808e-18	6.44234e-20	-3.13669	7.46753e-16	1.36208e-17	0.891332	0.421126	0.192018
Kif9	59.0049	64.7877	61.7286	113.533	105.012	122.721	100.343	108.772	104.677	0.880813	0.000279542	6.51661e-05	0.761186	0.0029795	0.000461021	-0.122817	0.771153	0.519316
Ssxb3	0	0.899829	0	0	0	0	0	0	0	-0.829165	0.892349	0.838976	-0.894378	0.904199	0.826506	NA	NA	NA
Mvb12b	1466.42	1814.95	2005.18	1854.37	1854.86	1690.01	1908.54	1851.12	2042.67	0.0324786	0.892349	0.825157	0.13777	0.557572	0.346619	0.102637	0.357652	0.152751
Nol6	1038.87	1279.56	1539.23	813.654	814.101	876.724	1061.2	1063.77	1114.27	-0.621046	0.000706151	0.000180091	-0.248892	0.276659	0.126917	0.369463	4.95284e-05	3.83401e-06
Ptafr	30.9534	37.7928	40.8205	57.8178	51.986	59.2803	48.6511	48.8974	42.0665	0.628188	0.0666573	0.0303811	0.352759	0.433121	0.237857	-0.278686	0.569557	0.306045
Tmprss2	588.115	592.987	416.17	937.7	1167.61	994.245	909.167	930.049	1050.68	0.958245	5.0099e-07	6.84212e-08	0.858922	5.1055e-06	3.60463e-07	-0.102478	0.543368	0.283423
Sirt1	639.381	727.062	722.822	619.176	573.926	574.083	587.867	617.704	609.475	-0.239581	0.110873	0.0551639	-0.199638	0.230072	0.0992441	0.0369098	0.885182	0.69026
Lig1	2906.72	2671.59	2953.02	831.525	711.169	646.883	1307.5	1389.09	1448.85	-1.96006	3.19718e-46	1.68009e-48	-1.03745	1.33151e-20	1.50951e-22	0.919434	9.87482e-21	6.49185e-23
Angptl6	65.776	38.6926	34.8468	25.2296	28.0725	33.2802	46.624	49.8953	41.0882	-0.683211	0.129233	0.0659025	-0.0130663	0.991066	0.968701	0.665755	0.132431	0.0396616
Trnau1ap	747.718	460.712	515.733	381.597	351.425	423.282	472.321	460.035	439.253	-0.573887	0.014327	0.0051748	-0.325414	0.223933	0.0957666	0.24429	0.098136	0.0269313
LOC118568080	288.254	323.039	312.626	245.988	226.659	260.001	251.364	205.569	218.159	-0.334489	0.0577234	0.0255799	-0.451574	0.01777	0.00385957	-0.120392	0.65913	0.392693
Zbtb33	554.26	729.761	788.533	658.072	611.356	628.163	594.962	649.637	616.323	-0.125183	0.591623	0.442295	-0.15229	0.561889	0.350826	-0.0298723	0.914749	0.744567
Ccdc8	1742.1	1970.62	1875.75	1544.26	1558.54	1569.37	1583.19	1738.35	1593.64	-0.25632	0.0358535	0.01478	-0.18186	0.229043	0.0986716	0.0712448	0.570007	0.306478
Yes1	918.929	1146.38	1027.48	1329.81	1138.49	1178.33	977.076	1123.64	1042.86	0.239497	0.152553	0.0805408	0.0266249	0.91367	0.842635	-0.215874	0.0511591	0.0118749
Magi2	106.402	130.475	95.5798	89.3548	74.8599	105.041	95.275	116.755	123.265	-0.303691	0.321311	0.201035	0.0144343	0.980782	0.947831	0.31532	0.325767	0.133972
St6galnac6	847.35	664.973	733.774	584.485	641.507	660.403	783.485	704.522	675.999	-0.249267	0.15412	0.081523	-0.0495698	0.870955	0.727136	0.195846	0.132935	0.0399389
Elp4	487.516	422.919	482.877	296.448	256.811	263.121	297.988	311.347	295.444	-0.768714	1.09501e-06	1.58853e-07	-0.618649	5.81971e-05	5.34676e-06	0.146601	0.492068	0.241735
Gatad2a	2299.26	2053.41	2523.9	2311.66	2354.97	2280.73	2493.37	2373.02	2309.75	0.0170503	0.927462	0.886242	0.065248	0.77492	0.587354	0.0448145	0.734723	0.475779
Mrrf	481.712	398.624	381.324	360.573	350.386	394.162	416.575	410.14	401.099	-0.188833	0.3428	0.218792	-0.035227	0.904199	0.80749	0.149924	0.389413	0.171896
Susd4	887.976	937.622	785.546	821.013	876.484	797.684	854.435	838.241	824.699	-0.0637008	0.751423	0.613346	-0.0494417	0.837115	0.680808	0.0108928	0.958638	0.895379
Mrpl48	807.691	644.277	708.883	666.482	653.984	664.563	738.888	742.442	653.498	-0.119954	0.517086	0.370731	-0.0133831	0.966458	0.922925	0.102763	0.510297	0.256396
Mical3	1018.56	1676.38	1567.11	2382.09	2008.74	2044.65	1941.99	1792.24	1855.82	0.596456	0.00701965	0.00230548	0.394178	0.112285	0.0385039	-0.204929	0.0375288	0.00811856
Dnal1	590.049	714.464	657.111	944.007	953.424	891.285	904.099	855.206	872.636	0.509316	0.000260718	6.02146e-05	0.427139	0.00410211	0.00067133	-0.0852811	0.550987	0.288976
Masp2	27.0842	41.3921	39.8249	50.4592	38.4697	61.3603	43.5833	53.887	43.0448	0.473684	0.262034	0.155221	0.377486	0.426155	0.232139	-0.0991733	0.911034	0.734632
Ccdc47	1836.89	2084.9	1799.09	2097.21	2054.49	2073.77	1975.44	1967.87	1883.21	0.123908	0.393336	0.260414	0.0297708	0.904199	0.787461	-0.0974658	0.30672	0.123215
Ptgr2	856.055	809.846	679.015	899.855	893.12	910.005	825.041	704.522	792.416	0.206947	0.21016	0.118192	-0.0104525	0.976933	0.941021	-0.220931	0.0492532	0.0112924
Cald1	3711.51	3865.66	3628.05	3383.92	3443.55	3186.58	3071.1	3439.78	3640.22	-0.160048	0.178145	0.0970394	-0.138931	0.392268	0.206415	0.0180741	0.921645	0.800154
Gdpgp1	59.0049	72.8861	78.6542	100.918	111.25	83.2004	70.9495	85.82	79.2416	0.496853	0.0848918	0.0403056	0.174657	0.673522	0.467625	-0.325129	0.326024	0.134187
Dnah14	0	0.899829	0	3.1537	0	0	0	0	0.978291	1.62142	0.716793	0.57439	0.0674057	0.991066	0.985003	-1.55754	0.796564	0.551199
Zfp629	862.826	1001.51	1097.18	958.724	962.781	967.205	1002.42	1049.8	1006.66	-0.0337283	0.876047	0.798271	0.0500137	0.855909	0.704629	0.0807356	0.553093	0.290849
Nubp1	769.966	558.794	749.704	376.341	411.729	430.562	557.46	502.945	530.234	-0.767564	2.57196e-05	4.79224e-06	-0.381561	0.0618682	0.0178227	0.382383	0.0021153	0.000271663
Chm	403.362	619.082	564.518	509.848	526.099	523.123	464.212	514.92	522.407	-0.0237989	0.934138	0.895042	-0.0770382	0.832957	0.674902	-0.0557511	0.811915	0.57528
Car3	0	4.49914	3.98249	0	1.03972	3.12002	2.02713	4.98953	1.95658	-1.02662	0.663592	0.516012	0.0779569	0.980976	0.948436	1.10341	0.690262	0.426444
Oxnad1	296.959	242.954	263.84	192.376	189.229	185.121	183.455	222.533	189.788	-0.501392	0.00603761	0.00195021	-0.427636	0.0413144	0.0107587	0.0702584	0.852336	0.638298
Atp5c1	5269.82	3670.4	3800.29	3196.8	3099.41	3082.58	3348.82	3276.13	3470	-0.439739	0.0171636	0.00636536	-0.331495	0.109869	0.0373117	0.104507	0.217694	0.0769029
Clec9a	22.2478	17.0967	4.97811	39.9468	47.8271	45.7602	18.2442	25.9456	28.3704	1.58826	0.00213225	0.000614953	0.712287	0.360667	0.18335	-0.880224	0.045407	0.0102173
Slc37a2	32.888	50.3904	44.803	54.6641	53.0257	67.6003	56.7596	52.889	49.8928	0.45311	0.224564	0.128188	0.317906	0.480107	0.276618	-0.138231	0.82606	0.600944
Dnah7c	19.3459	17.0967	12.9431	68.3301	43.6683	44.7202	37.5019	57.8786	27.3922	1.72258	4.92207e-05	9.6829e-06	1.36579	0.00860842	0.00159578	-0.361611	0.533281	0.27485
Slc25a33	115.108	87.2834	63.7199	74.6375	95.6543	82.1604	79.058	66.8597	87.0679	-0.0742572	0.869153	0.787127	-0.187813	0.698117	0.494379	-0.117107	0.829289	0.604955
Hrg	0	0	0.995623	0	0	0	0	1.99581	0	-0.829165	0.892349	0.838976	0.963866	0.891782	0.756448	1.78723	0.842074	0.623476
2410141K09Rik	0.967294	0	0	0	0	0	0	0	0	-0.829165	0.892349	0.838976	-0.894378	0.904199	0.826506	NA	NA	NA
Atp6v1d	1124	773.853	824.376	876.728	921.192	872.564	830.109	836.246	819.808	-0.0253087	0.922869	0.880203	-0.126476	0.651909	0.443089	-0.105031	0.42064	0.191471
Anxa5	4940.94	3531.83	3610.13	4283.77	4273.25	4217.22	4507.32	4053.5	4005.12	0.0824928	0.734407	0.594653	0.0608384	0.852241	0.699498	-0.0256306	0.878681	0.680896
Qrich1	1883.32	2201.88	2438.28	1713.51	1628.2	1717.05	1772.72	1799.23	1902.78	-0.364738	0.0158952	0.00582474	-0.249553	0.15753	0.0596329	0.112403	0.262572	0.0992759
Icam2	1161.72	779.252	634.212	1713.51	1836.15	1636.97	1347.03	1258.36	1191.56	1.01238	1.07863e-05	1.87229e-06	0.564774	0.0314408	0.00768109	-0.452004	8.09046e-08	3.214e-09
Gm6871	0.967294	0	0	0	0	0	0	2.99372	0	-0.829165	0.892349	0.838976	1.54885	0.777008	0.589755	2.37219	0.706964	0.444866
Dpy19l1	1040.81	1058.2	1233.58	899.855	761.075	799.764	846.326	926.057	925.463	-0.435364	0.00408797	0.00126218	-0.301156	0.058325	0.0165371	0.131208	0.34176	0.143583
Itih5l-ps	1.93459	4.49914	6.96936	3.1537	1.03972	0	2.02713	3.99163	1.95658	-1.67631	0.302889	0.186394	-0.744509	0.666302	0.458984	0.927695	0.76604	0.513137
Rps15a-ps5	925.7	548.896	542.614	476.208	532.337	515.843	681.115	607.725	507.733	-0.402637	0.133835	0.0686683	-0.162793	0.683398	0.477651	0.235008	0.124493	0.0366688
Nsmaf	1051.45	1106.79	1161.89	1145.84	1276.78	1285.45	1201.07	1303.27	1282.54	0.161676	0.268689	0.16033	0.19335	0.186258	0.0746264	0.0285664	0.899894	0.714053
Ociad2	412.067	358.132	318.599	218.656	199.626	201.761	353.734	320.328	320.879	-0.809078	4.96811e-06	8.13205e-07	-0.125093	0.625104	0.415066	0.680334	2.60476e-06	1.48555e-07
1700009N14Rik	0	0	0.995623	0	0	0	0	0	0	-0.829165	0.892349	0.838976	-0.894378	0.904199	0.826506	NA	NA	NA
Top2a	6750.75	7568.46	8447.86	2036.24	1255.98	1259.45	2590.67	2761.21	3073.79	-2.32057	4.41637e-28	8.36957e-30	-1.43077	6.33345e-25	4.44316e-27	0.886831	0.00398298	0.000564649
5730409E04Rik	245.693	222.258	210.076	168.197	164.276	190.321	179.401	193.594	195.658	-0.372938	0.0597381	0.0266731	-0.249887	0.257149	0.115355	0.119686	0.695206	0.432194
Chrna3	3.86918	2.69949	2.98687	2.10247	1.03972	0	0	1.99581	0	-1.60434	0.372732	0.243398	-2.25606	0.312852	0.150225	-0.658379	0.921645	0.770086
Fscn3	1.93459	1.79966	0.995623	0	0	0	0	0	0.978291	-3.03761	0.289582	0.176229	-2.14139	0.483905	0.27992	0.893256	0.921645	0.82672
Csf3r	59.9722	77.3853	59.7374	133.507	199.626	247.521	86.153	83.8241	75.3284	1.55688	8.84342e-08	1.08466e-08	0.310543	0.377195	0.195393	-1.24902	1.19506e-07	4.92204e-09
Tfb1m	236.02	213.259	157.308	124.045	141.402	127.921	141.899	144.696	143.809	-0.623264	0.00894268	0.00302805	-0.491725	0.0519595	0.0143823	0.127971	0.714701	0.453591
Gap43	137.356	106.18	108.523	90.406	83.1776	83.2004	79.058	64.8639	70.437	-0.452638	0.0809964	0.0381482	-0.711554	0.00865945	0.0016101	-0.26251	0.489363	0.239924
Zfp560	236.987	264.55	242.932	216.554	223.54	218.401	207.781	243.489	250.443	-0.175456	0.37519	0.245484	-0.082003	0.785755	0.603543	0.0904273	0.770089	0.51808
Uspl1	591.984	727.062	767.625	509.848	526.099	584.483	573.677	597.746	592.844	-0.362671	0.0387516	0.0162006	-0.238874	0.222736	0.0950796	0.120869	0.451819	0.212924
Rbm12b2	544.587	665.873	513.741	739.017	699.732	713.444	608.139	786.35	642.737	0.32162	0.0576343	0.025534	0.243925	0.296259	0.139334	-0.0811683	0.690262	0.426448
Adra2c	2.90188	4.49914	2.98687	2.10247	2.07944	0	3.04069	1.99581	0	-1.31558	0.438807	0.29935	-1.05209	0.598313	0.386463	0.261232	0.944335	0.874229
Ccr7	0	0.899829	0.995623	1.05123	0	2.08001	3.04069	2.99372	3.91316	0.723348	0.84322	0.731878	2.39057	0.244105	0.107585	1.66666	0.484383	0.236136
Nupl2	264.071	235.755	237.954	136.66	139.323	163.281	138.858	164.655	153.592	-0.745615	6.446e-05	1.29727e-05	-0.686496	0.000270213	2.94963e-05	0.0556898	0.9133	0.742041
Atp5g3	7426.88	4111.32	4601.77	3214.67	3433.16	3420.58	4350.22	4097.4	4062.84	-0.678561	0.00462995	0.00145126	-0.362867	0.205724	0.0852171	0.311407	4.01402e-06	2.40657e-07
Jakmip3	1.93459	3.59931	1.99125	2.10247	1.03972	0	0	1.99581	0.978291	-1.26612	0.534535	0.387633	-1.33778	0.569385	0.357935	-0.0772781	0.991108	0.968787
Pa2g4	3534.49	2585.21	3087.43	1561.08	1561.66	1557.93	1906.51	2042.71	1989.84	-0.973802	9.10841e-11	7.56658e-12	-0.628479	8.40202e-05	8.04459e-06	0.341764	3.92417e-06	2.34828e-07
Zfp300	43.5282	24.2954	47.7899	19.9734	31.1916	35.3602	31.4205	28.9393	28.3704	-0.428863	0.431913	0.292995	-0.387317	0.506154	0.298869	0.0372806	0.972602	0.921012
Onecut2	1.93459	4.49914	4.97811	0	0	0	1.01356	0	0	-4.30689	0.0324095	0.0131772	-3.41131	0.109338	0.0370704	0.893256	0.921645	0.82672
Cyp4f40	1.93459	1.79966	0.995623	0	1.03972	0	2.02713	1.99581	1.95658	-2.07655	0.438149	0.298642	0.337391	0.904199	0.794272	2.41244	0.451227	0.212446
Sp8	0	0	0.995623	0	0	0	0	0	0	-0.829165	0.892349	0.838976	-0.894378	0.904199	0.826506	NA	NA	NA
Nfkbiz	407.231	488.607	426.127	840.986	992.933	1004.65	992.279	772.38	827.634	1.10416	1.89559e-13	1.21018e-14	0.974563	4.70291e-09	1.88454e-10	-0.132994	0.427579	0.196335
H2-D1	2280.88	1804.16	1565.12	3919	4511.35	4330.58	3535.31	3064.57	3067.92	1.17776	3.64296e-12	2.67158e-13	0.779219	1.69524e-05	1.36423e-06	-0.402491	1.12861e-06	5.80255e-08
Gm46933	7.73835	0.899829	2.98687	6.3074	6.23832	3.12002	1.01356	4.98953	2.93487	0.440346	0.778106	0.650176	-0.365938	0.883416	0.743799	-0.809322	0.675851	0.410743
Asb7	446.89	486.807	423.14	374.239	337.909	352.562	338.53	345.276	342.402	-0.348234	0.0272784	0.0108104	-0.399854	0.0116148	0.00232258	-0.05482	0.846375	0.629515
Slitrk6	305.665	361.731	292.713	126.148	111.25	98.8005	256.432	280.412	258.269	-1.51271	5.07683e-15	2.82109e-16	-0.269437	0.198481	0.0812282	1.24028	2.16295e-13	3.3422e-15
Eprs	2650.39	2577.11	2805.67	2085.65	1803.91	1935.45	2124.43	2199.39	2364.53	-0.461559	0.000141859	3.08731e-05	-0.260625	0.0444487	0.0118371	0.197857	0.0362008	0.00776821
1810013L24Rik	909.256	868.335	833.336	1078.56	1157.21	1171.05	1010.52	953.001	916.659	0.38602	0.00176416	0.000499426	0.145221	0.369376	0.189767	-0.244355	0.0121562	0.00209285
Pabpc1	13422.2	12059.5	11536.3	9510.5	10537.6	9474.45	10843.1	10513.9	9921.83	-0.32422	0.0113336	0.00395041	-0.239144	0.0785892	0.0242587	0.0814751	0.404258	0.180925
Wwp1	711.928	1007.81	851.258	1671.46	1392.19	1353.05	950.723	1051.79	1025.25	0.782412	1.54074e-05	2.76486e-06	0.238848	0.275889	0.126446	-0.54633	2.86125e-08	1.05144e-09
Cyth2	2159	1347.04	1535.25	1502.21	1537.75	1498.65	1594.34	1773.28	1596.57	-0.149249	0.562249	0.414513	-0.0178539	0.966178	0.922418	0.127377	0.212339	0.0743074
Atf7ip2	49.332	40.4923	59.7374	3.1537	2.07944	3.12002	11.1492	5.98744	4.89146	-4.159	1.84923e-10	1.59719e-11	-2.76244	4.38556e-08	2.08965e-09	1.39516	0.308379	0.1241
Apbb1ip	56.1031	58.4889	56.7505	91.4572	118.528	138.321	83.1123	61.8702	83.1547	1.02564	0.000162107	3.57419e-05	0.416466	0.225668	0.0967745	-0.612223	0.0295881	0.00613143
Trappc12	707.092	827.842	819.398	692.762	671.659	656.243	695.305	661.612	639.802	-0.218517	0.152997	0.0808091	-0.234478	0.164272	0.0629845	-0.0191774	0.922793	0.829127
Etv1	715.798	1019.51	823.38	833.628	737.162	695.764	694.292	789.344	764.045	-0.173837	0.438677	0.299163	-0.184032	0.455006	0.256615	-0.0129368	0.956424	0.892068
Bst2	518.47	347.334	262.844	814.705	871.286	907.925	742.943	608.723	591.866	1.20277	1.05074e-06	1.51961e-07	0.788688	0.00523823	0.000896656	-0.418778	0.000271478	2.60998e-05
Muc5b	10.6402	26.9949	31.8599	19.9734	49.9066	89.4405	18.2442	84.8221	23.479	1.19946	0.0677535	0.0309981	0.866293	0.323393	0.157657	-0.336381	0.891541	0.700779
Ttc19	175.08	161.969	126.444	180.812	128.925	141.441	156.089	170.642	169.244	-0.0376353	0.910708	0.863513	0.100843	0.781835	0.596271	0.135297	0.694409	0.431076
Atp8a1	2553.66	3544.43	3185.99	7022.23	7359.14	7508.84	6049.96	5824.78	6012.58	1.23954	2.05503e-16	1.00408e-17	0.949281	1.09223e-09	4.03349e-11	-0.293119	1.67336e-06	9.01698e-08
Glb1l3	14.5094	5.39897	2.98687	21.0247	11.4369	13.5201	9.12208	16.9644	16.6309	1.00837	0.234467	0.135269	0.906395	0.35761	0.181124	-0.105784	0.927971	0.839315
Rbm42	1589.26	1140.98	1348.07	1132.18	1116.66	1133.61	1258.85	1284.31	1276.67	-0.267549	0.139943	0.0725065	-0.0902497	0.736104	0.536317	0.173674	0.0630119	0.015352
Sprr2h	0	0	0	0	0	0	0	0	0.978291	NA	NA	NA	1.02918	0.904199	0.800871	0.893256	0.921645	0.82672
Gm8439	0	0	0	0	0	0	1.01356	0	0	NA	NA	NA	1.02918	0.904199	0.800871	0.893256	0.921645	0.82672
Psmd8	3019.89	1913.94	2037.04	1639.92	1820.55	1907.37	1874.08	1838.14	2022.13	-0.374694	0.0978211	0.0475926	-0.277235	0.284045	0.131597	0.0936547	0.457732	0.217271
Olfr920	4.83647	0.899829	0	6.3074	9.35748	8.32004	2.02713	9.97907	7.82633	2.06903	0.0935409	0.0451337	1.79847	0.268714	0.122126	-0.274017	0.899714	0.713472
Ube2d2b	0	0.899829	0.995623	1.05123	0	3.12002	1.01356	0.997907	2.93487	1.13744	0.716009	0.573391	1.38594	0.642997	0.434084	0.248077	0.946346	0.877482
Arhgef3	378.212	463.412	448.03	1627.31	1557.5	1595.37	910.181	855.206	939.159	1.89184	6.95995e-48	3.22941e-50	1.07151	6.43684e-14	1.43418e-15	-0.82326	1.08879e-25	4.03777e-28
Manba	312.436	339.235	297.691	359.522	362.862	377.522	329.408	320.328	300.335	0.213846	0.212517	0.119861	0.00387306	0.991066	0.977923	-0.213431	0.186217	0.0624771
Tsnaxip1	56.1031	55.7894	43.8074	86.2011	103.972	104.001	90.2072	92.8053	82.1765	0.918494	0.000747604	0.000192083	0.769938	0.00804575	0.00147567	-0.152074	0.723444	0.46296
Clec5a	20.3132	22.4957	20.9081	25.2296	21.8341	30.1602	29.3934	21.9539	28.3704	0.278685	0.62263	0.474317	0.325905	0.602607	0.390857	0.0441507	0.965772	0.908196
Wdr83os	1302.95	757.656	778.577	561.358	587.442	537.683	678.074	628.681	676.977	-0.749117	0.00209812	0.000603703	-0.512509	0.059899	0.0171077	0.232516	0.0537785	0.0126159
Ankrd6	105.435	107.08	121.466	76.74	85.2571	116.481	69.9359	81.8283	65.5455	-0.259209	0.4061	0.271021	-0.616111	0.021161	0.00475405	-0.360365	0.305904	0.12268
Entpd4b	1375.49	1612.49	1527.29	1278.3	1220.63	1291.69	1179.79	1140.61	1223.84	-0.250579	0.06528	0.0296147	-0.346207	0.0133905	0.00275055	-0.0986015	0.408463	0.183518
Atp1a3	34.8226	35.9931	62.7242	60.9715	93.5748	86.3204	59.8003	42.91	64.5672	0.856504	0.0223262	0.00856703	0.331415	0.538045	0.327151	-0.527386	0.141129	0.0432577
Arap1	3047.94	3040.52	3119.29	3382.87	3435.24	3439.3	3551.53	3757.12	3664.68	0.157921	0.145236	0.0759872	0.256701	0.0187553	0.00411147	0.0955388	0.252347	0.0940507
Dtx3l	202.164	305.942	254.879	516.155	512.582	462.802	425.697	330.307	333.597	0.967143	6.35767e-07	8.83563e-08	0.51506	0.0402651	0.0104222	-0.455601	0.00116812	0.000136456
Cyp2r1	6.77106	11.6978	10.9519	14.7173	15.5958	22.8801	14.1899	11.9749	7.82633	0.854682	0.192102	0.106253	0.207805	0.866963	0.720398	-0.650635	0.45139	0.212615
Ptger4	46.4301	44.0916	34.8468	69.3814	66.5421	75.9204	59.8003	71.8493	78.2633	0.757391	0.0140851	0.00506615	0.746432	0.0271878	0.00645287	-0.0141406	0.987796	0.952606
Rpa4	0	0	0	0	0	0	1.01356	0	0	NA	NA	NA	1.02918	0.904199	0.800871	0.893256	0.921645	0.82672
Trmt44	137.356	175.467	209.081	156.634	148.68	146.641	175.347	145.694	180.984	-0.205141	0.464208	0.322646	-0.0523511	0.904199	0.805263	0.150219	0.629491	0.361063
Il1r2	4.83647	4.49914	6.96936	10.5123	8.31776	28.0801	7.09495	8.98116	1.95658	1.5314	0.0657214	0.0298443	0.149396	0.922042	0.854563	-1.38611	0.145213	0.0448359
Fam83g	72.5471	90.8827	101.554	103.021	77.979	108.161	128.723	111.766	100.764	0.128244	0.739625	0.600531	0.368063	0.240219	0.105212	0.236498	0.503105	0.25086
Gstm3	3.86918	0.899829	0	0	3.11916	0	0	0.997907	0.978291	-0.60805	0.869153	0.770844	-1.25884	0.723386	0.521753	-0.656398	0.921645	0.773219
Arhgef19	1009.86	1181.48	1161.89	515.104	463.715	501.283	800.716	793.336	673.064	-1.17787	1.48455e-18	6.02516e-20	-0.561514	0.000279068	3.06195e-05	0.612914	2.53988e-08	9.23359e-10
Nrap	5.80376	12.5976	10.9519	22.0759	15.5958	34.3202	13.1763	21.9539	21.5224	1.2932	0.0385445	0.0161026	0.949043	0.185159	0.0739853	-0.34642	0.70247	0.439631
Dnajc14	1295.21	1399.23	1442.66	1573.7	1667.71	1693.13	1641.97	1628.58	1551.57	0.256471	0.0412494	0.0173963	0.224505	0.100785	0.0332876	-0.0352359	0.832242	0.608868
Mdc1	1453.84	2329.66	2361.62	977.646	783.949	880.885	945.655	990.921	1142.64	-1.21624	1.8148e-08	2.00878e-09	-0.994478	9.59578e-06	7.19495e-07	0.219612	0.0968156	0.0264112
Pdia6	12454.9	9010.88	10026.9	6228.55	5717.42	5652.43	7904.79	7417.44	6899.89	-0.837427	9.7135e-08	1.19681e-08	-0.498906	0.0041658	0.000683156	0.334599	4.60352e-06	2.79103e-07
Jph1	176.048	190.764	146.357	126.148	146.601	154.961	133.79	152.68	140.874	-0.261625	0.294173	0.179573	-0.261548	0.327531	0.160365	-0.00318783	0.991739	0.985204
Rnf152	194.426	251.952	205.098	158.736	154.918	144.561	196.631	210.558	229.898	-0.506757	0.0151698	0.00552331	-0.0296934	0.929375	0.866002	0.474286	0.0115622	0.0019724
Ankrd10	1467.39	1506.31	1537.24	1534.8	1442.09	1432.09	1576.09	1647.54	1644.51	-0.0312007	0.863597	0.757868	0.113259	0.436892	0.240901	0.141301	0.138004	0.0419899
Nod1	274.712	395.925	323.577	765.297	806.823	877.765	635.505	596.748	682.847	1.30237	1.03578e-13	6.49678e-15	0.948277	3.36329e-07	1.8385e-08	-0.356834	0.00116731	0.000136297
Cenpo	298.894	349.134	325.569	228.118	167.395	166.401	246.296	228.521	225.007	-0.791451	8.31756e-05	1.71113e-05	-0.47349	0.00778386	0.0014189	0.31498	0.140379	0.0429209
LOC118568052	0	0.899829	0.995623	0	0	0	0	0	0	-1.71776	0.763874	0.632007	-1.78503	0.791065	0.613389	NA	NA	NA
Dnajb13	94.7948	71.9863	81.6411	126.148	154.918	159.121	132.777	125.736	123.265	0.829046	0.000560505	0.000139625	0.62515	0.0128188	0.00260865	-0.207655	0.485704	0.23738
P3h1	1138.51	1152.68	1192.76	1085.92	933.669	959.925	1083.5	1204.47	1222.86	-0.223536	0.1114	0.0554756	0.014781	0.946481	0.892512	0.235237	0.0299748	0.00623345
Oprk1	0	0	0	0	0	0	0	0	0.978291	NA	NA	NA	1.02918	0.904199	0.800871	0.893256	0.921645	0.82672
Cmtr1	1385.17	1789.76	1766.23	2013.11	2126.23	2231.85	2108.21	1948.91	2073.98	0.368791	0.0217256	0.00830121	0.314493	0.0752666	0.0229542	-0.057196	0.672552	0.406358
3830406C13Rik	489.451	407.622	383.315	464.645	482.43	457.602	438.873	494.962	443.166	0.135885	0.501442	0.356015	0.109001	0.672146	0.465528	-0.0305315	0.921645	0.767889
Sox7	698.386	705.466	695.94	822.064	771.473	812.244	886.869	866.183	902.963	0.198336	0.137096	0.0706635	0.342631	0.00629662	0.00111069	0.141087	0.233447	0.0844665
Rps6ka1	1227.5	1348.84	1210.68	1606.28	1846.54	1810.65	1693.67	1549.75	1659.18	0.476978	0.000230748	5.26819e-05	0.375885	0.00363291	0.000580066	-0.104256	0.385533	0.169425
Akna	460.432	626.281	724.813	719.043	728.844	709.284	602.057	586.769	617.302	0.254085	0.265907	0.15818	-0.00120203	0.996812	0.994723	-0.257894	0.0182765	0.0034074
Vamp7	561.998	512.003	479.89	453.081	489.708	355.682	482.457	410.14	407.947	-0.257006	0.211025	0.118824	-0.253149	0.183804	0.0732253	0.000303834	0.998809	0.998079
Cebpzos	313.403	159.27	162.287	172.402	138.283	147.681	171.292	161.661	135.004	-0.46764	0.181227	0.099053	-0.435281	0.267562	0.121494	0.0274645	0.943923	0.872514
Relb	156.702	133.175	162.287	212.349	254.731	230.881	271.635	255.464	225.985	0.629901	0.00137359	0.000376723	0.735003	0.000211605	2.23623e-05	0.101406	0.726921	0.467309
Tchh	238.922	217.759	194.146	415.237	365.982	423.282	329.408	319.33	343.38	0.889882	1.06902e-07	1.32731e-08	0.611793	0.000432191	5.03729e-05	-0.28141	0.0597931	0.0143729
Tmem191c	94.7948	54.8896	51.7724	35.7419	35.3505	50.9603	45.6104	44.9058	37.1751	-0.71996	0.0771575	0.0361417	-0.653187	0.124513	0.0439617	0.0622782	0.92827	0.840847
Fam229b	57.0704	32.3938	28.8731	26.2808	24.9533	26.0001	38.5154	40.9142	24.4573	-0.612814	0.205715	0.115174	-0.183745	0.804617	0.634857	0.424246	0.496085	0.244762
Ctnnal1	446.89	505.704	477.899	580.28	664.381	702.004	482.457	476.001	456.862	0.446468	0.00389078	0.00119086	-0.012297	0.965948	0.921928	-0.461978	6.70609e-05	5.44855e-06
Zfp341	123.814	137.674	144.365	152.429	137.243	153.921	162.17	164.655	149.679	0.130458	0.62525	0.477332	0.234899	0.363918	0.185513	0.101166	0.783628	0.535109
Ssrp1	5366.55	4632.32	5393.29	2271.71	2207.33	2330.65	2872.44	2953.8	3162.82	-1.17435	3.7051e-24	9.4036e-26	-0.772182	2.53851e-10	8.48318e-12	0.398983	2.28981e-08	8.2344e-10
Rpl27	10365.5	5776	5190.18	5401.23	5070.72	5507.87	6656.08	5991.43	5237.77	-0.414465	0.1555	0.0823921	-0.249292	0.514165	0.305764	0.160399	0.125869	0.0372508
Pcdhgc3	4483.41	6262.81	6854.86	6912.91	6625.1	6295.15	7107.11	7096.11	7493.71	0.174295	0.443184	0.303501	0.304832	0.177908	0.0702025	0.127955	0.100394	0.0276918
Rassf5	258.268	288.845	267.823	368.983	378.458	392.082	365.897	324.32	344.358	0.485299	0.00161211	0.000450251	0.347243	0.0521094	0.0144472	-0.141326	0.450312	0.21171
Ube2q2	946.981	847.639	785.546	805.244	836.975	860.084	757.132	783.357	773.828	-0.0420499	0.848126	0.737369	-0.153039	0.395162	0.208426	-0.114473	0.380519	0.166387
Elovl3	0	1.79966	0	0	0	1.04001	0	0	0	-0.697174	0.892349	0.827454	-1.71891	0.829768	0.670828	-1.0303	0.921645	0.800659
Fam110a	624.872	451.714	554.562	452.03	566.648	528.323	548.338	470.014	424.578	-0.0736945	0.791074	0.666894	-0.172626	0.529062	0.318868	-0.102976	0.650903	0.383547
Bhlha9	0	0	0.995623	0	0	0	0	0	0	-0.829165	0.892349	0.838976	-0.894378	0.904199	0.826506	NA	NA	NA
Fbxl15	109.304	71.9863	75.6673	71.4838	79.0188	76.9604	96.2886	90.8095	77.285	-0.172679	0.647969	0.499547	0.0457688	0.922417	0.855215	0.214293	0.596484	0.330066
Ppip5k1	244.725	387.826	305.656	514.053	486.589	522.083	484.484	403.154	408.926	0.699864	0.000716551	0.000183063	0.469019	0.0600841	0.0171707	-0.234146	0.107039	0.0300781
Sptlc3	25.1496	25.1952	22.8993	34.6907	47.8271	56.1603	27.3662	25.9456	31.3053	0.922785	0.0207193	0.00785661	0.211647	0.751241	0.554613	-0.714223	0.11219	0.031904
Mfsd13b	355.964	224.957	198.129	137.711	126.846	132.081	176.36	178.625	141.852	-0.971579	0.000326699	7.72003e-05	-0.644515	0.03508	0.00879265	0.322416	0.177549	0.0585314
Tmem151a	18.3786	38.6926	42.8118	66.2277	43.6683	46.8002	33.4476	30.9351	34.2402	0.650943	0.162856	0.0871907	-0.0158949	0.991066	0.967343	-0.669139	0.11077	0.0313694
Srebf2	2585.58	3185.39	3851.07	4220.7	4114.17	4217.22	4082.64	3786.06	4159.69	0.38559	0.0370113	0.0153379	0.325134	0.125379	0.0443896	-0.0631295	0.556874	0.294331
Rars2	614.232	505.704	481.881	353.214	347.267	333.842	330.422	311.347	372.729	-0.628812	0.000132545	2.86757e-05	-0.654683	0.000262381	2.85088e-05	-0.0291207	0.921645	0.806919
Pepd	784.476	599.286	666.072	590.793	550.012	579.283	717.603	753.419	674.043	-0.250552	0.160978	0.0858348	0.0697417	0.800016	0.626885	0.316517	0.00403874	0.000574369
Fbn2	7684.18	12291.7	13174.1	2974.99	1840.31	2094.57	4741.45	5685.07	6053.67	-2.26035	3.92791e-20	1.40314e-21	-1.00555	1.58715e-05	1.26666e-06	1.25235	2.70625e-06	1.54647e-07
Pou2f3	0.967294	0.899829	4.97811	0	1.03972	2.08001	1.01356	0.997907	0.978291	-1.1193	0.632801	0.484612	-1.18144	0.640917	0.431745	-0.0654678	0.991108	0.972424
Pdia3	16428.5	12302.5	13034.7	10297.9	9389.71	8819.25	11485.7	11185.5	10712.3	-0.548872	0.000666642	0.000168673	-0.31908	0.0671359	0.0198002	0.225971	0.00291071	0.000392522
Il4i1b	0	0	1.99125	0	0	0	0	0	0	-1.7809	0.78478	0.658786	-1.84867	0.812328	0.646653	NA	NA	NA
Rps6ka4	1295.21	1297.55	1325.17	1681.97	1623	1762.81	1753.47	1667.5	1739.4	0.373456	0.000842276	0.00021895	0.401053	0.000283824	3.1205e-05	0.0243505	0.904172	0.72292
Upp2	2.90188	6.2988	5.97374	0	3.11916	3.12002	5.06782	5.98744	7.82633	-1.2789	0.373159	0.243842	0.317233	0.83586	0.679271	1.59438	0.305226	0.122214
Igf2bp1	876.368	938.521	1211.67	594.998	500.106	556.403	557.46	564.815	628.063	-0.871681	1.00388e-06	1.44286e-07	-0.786523	1.38333e-05	1.09157e-06	0.0825356	0.684984	0.419873
A930017K11Rik	2.90188	1.79966	0.995623	2.10247	1.03972	2.08001	4.05426	0.997907	3.91316	-0.125777	0.954422	0.924543	0.656842	0.77109	0.580687	0.779393	0.788682	0.540693
Gdpd3	45.4628	27.8947	26.8818	48.3567	38.4697	42.6402	38.5154	52.889	26.4139	0.372097	0.41677	0.280006	0.237391	0.738139	0.538959	-0.139314	0.870628	0.668765
Smim40	2.90188	0.899829	0.995623	1.05123	5.1986	5.20003	0	1.99581	0.978291	1.12594	0.509564	0.363799	-0.678518	0.837158	0.68103	-1.80666	0.44353	0.207647
Pex26	1130.77	1118.49	942.855	1514.83	1352.68	1432.09	1327.77	1073.75	1271.78	0.431617	0.00227481	0.000661281	0.206306	0.29968	0.141431	-0.228734	0.0413029	0.00909746
Plxnb2	4635.27	7368.7	7521.93	6768.89	6354.77	6730.91	6790.88	6630.09	6705.21	0.0261431	0.930101	0.889804	0.0465529	0.904199	0.804528	0.0178095	0.9133	0.742148
Ptp4a1	3001.51	2496.12	2608.53	2902.45	3031.82	2928.66	2874.47	2542.67	2534.75	0.131004	0.390686	0.258397	-0.0237392	0.916633	0.846999	-0.158429	0.0744488	0.0189458
Gm17455	18.3786	12.5976	7.96498	27.3321	32.2313	31.2002	22.2984	17.9623	19.5658	1.22131	0.0166773	0.00615422	0.621843	0.382854	0.19927	-0.603683	0.301923	0.120111
Vps39	653.891	917.825	885.109	873.574	965.9	858.004	863.557	804.313	886.332	0.136775	0.548325	0.401343	0.0591027	0.863207	0.71403	-0.0803577	0.618407	0.351058
Zfp575	98.664	62.0882	72.6805	28.3833	20.7944	29.1201	38.5154	50.8932	47.9363	-1.61394	6.31215e-06	1.05014e-06	-0.773184	0.0313094	0.00763621	0.836738	0.0592529	0.0141865
Qrfpr	0.967294	0	0.995623	4.20493	5.1986	6.24003	2.02713	0.997907	0	3.02857	0.0614903	0.0276342	0.640646	0.893684	0.759717	-2.38433	0.180267	0.0598417
Cxcl9	0	0	0	2.10247	1.03972	0	1.01356	0	0	2.57922	0.538649	0.392032	1.02918	0.904199	0.800871	-1.55303	0.776252	0.524844
Usp6nl	1115.29	1547.71	1526.29	1909.04	1814.31	1844.97	1668.33	1596.65	1713.97	0.412275	0.019944	0.00753586	0.25192	0.240143	0.10513	-0.16305	0.064974	0.0159688
Hyls1	400.46	299.643	265.831	154.531	121.647	126.881	155.075	179.623	141.852	-1.25893	3.01618e-08	3.4566e-09	-1.01527	1.00701e-05	7.62405e-07	0.239601	0.392248	0.173522
Npff	25.1496	16.1969	17.9212	25.2296	21.8341	16.6401	22.2984	17.9623	20.5441	0.107661	0.880696	0.803819	0.0426861	0.964415	0.919328	-0.0687032	0.943889	0.872343
Tsga10ip	5.80376	6.2988	8.96061	12.6148	11.4369	9.36005	14.1899	12.9728	11.7395	0.67082	0.413967	0.277382	0.891575	0.276139	0.126601	0.217317	0.887116	0.69421
Scrn1	20.3132	33.2937	19.9125	18.9222	16.6355	23.9201	10.1356	13.9707	8.80462	-0.30794	0.623521	0.475379	-1.16077	0.0587532	0.0166816	-0.856691	0.244493	0.0899146
Terf1	510.731	408.522	519.715	237.579	243.295	232.961	247.31	293.385	271.965	-1.00855	1.88836e-09	1.83579e-10	-0.81987	4.59112e-06	3.20796e-07	0.185421	0.371945	0.160987
Spry1	1720.82	1581.9	1197.73	2035.19	2170.94	1996.81	1830.5	1896.02	1838.21	0.464991	0.0090459	0.00306756	0.310194	0.122473	0.0430184	-0.158458	0.0665865	0.0164399
Prex2	1123.03	1463.12	1197.73	3272.49	3040.14	3056.58	2026.11	2131.53	2090.61	1.3099	1.55375e-20	5.35926e-22	0.726695	1.17491e-06	7.23355e-08	-0.586215	1.79238e-18	1.58119e-20
Cpne4	3.86918	1.79966	6.96936	1.05123	0	2.08001	3.04069	4.98953	0.978291	-2.00411	0.23727	0.137218	-0.479027	0.811029	0.643866	1.51928	0.567133	0.30369
Rrnad1	453.661	433.717	417.166	513.002	560.409	526.243	536.175	538.87	544.908	0.296339	0.0425015	0.0180004	0.316072	0.0316974	0.00775625	0.016414	0.939312	0.864068
Cd1d1	369.506	263.65	319.595	285.935	276.566	333.842	310.151	343.28	295.444	-0.0851061	0.767426	0.637175	-0.00124055	0.996495	0.994258	0.0799795	0.779112	0.529695
Sema4c	1108.52	1273.26	1592	1486.44	1530.47	1529.85	1701.77	1588.67	1694.4	0.196538	0.328947	0.207229	0.330334	0.104612	0.0350215	0.130977	0.174645	0.0572108
Lingo4	4.83647	4.49914	2.98687	4.20493	8.31776	2.08001	9.12208	5.98744	4.89146	0.244749	0.869153	0.787299	0.697615	0.58888	0.377031	0.449974	0.820193	0.588576
Grhpr	797.05	615.483	490.842	470.952	529.218	435.762	650.708	574.794	525.342	-0.404419	0.0846326	0.0401541	-0.11631	0.747661	0.550365	0.283792	0.0459586	0.010376
Mctp2	192.492	310.441	216.05	324.831	217.302	292.241	217.916	249.477	257.291	0.215727	0.505193	0.359888	0.0134889	0.981587	0.94955	-0.204595	0.403174	0.180169
Gm5799	0	1.79966	0	3.1537	0	0	2.02713	0	1.95658	1.62142	0.716793	0.57439	0.963196	0.868313	0.723042	-0.660186	0.921645	0.771226
Mrpl43	1064.02	652.376	686.98	550.846	636.309	662.483	686.183	590.761	563.496	-0.376203	0.135947	0.0699266	-0.380423	0.168114	0.0649982	-0.00871114	0.98	0.934461
Serac1	189.59	257.351	194.146	285.935	255.771	304.722	240.215	221.535	211.311	0.401606	0.0648889	0.0293973	0.0720638	0.849134	0.694937	-0.332869	0.0572148	0.013586
Kat5	1034.04	978.114	982.68	833.628	929.51	899.605	976.062	995.911	984.161	-0.167295	0.235217	0.135808	-0.0149856	0.939932	0.882802	0.148941	0.190997	0.0646172
Lrp1	4379.91	7727.73	6651.76	10434.5	9953.24	10805.7	7688.9	7270.75	8100.25	0.735749	0.000780637	0.000201443	0.300711	0.283915	0.131409	-0.437483	2.14248e-11	4.61072e-13
Miip	686.779	531.799	544.606	470.952	410.69	459.682	428.738	462.031	432.405	-0.392191	0.0302249	0.0121572	-0.409958	0.0258153	0.00605757	-0.0214471	0.92806	0.840091
Gemin7	551.358	305.942	339.507	363.727	347.267	355.682	406.439	409.142	364.903	-0.163519	0.622242	0.473917	-0.0149716	0.980623	0.94735	0.144099	0.427918	0.196539
1700012B09Rik	45.4628	36.893	14.9343	52.5616	66.5421	76.9604	62.841	65.8618	62.6106	1.01056	0.026322	0.0103592	0.976868	0.0362261	0.00914868	-0.0376252	0.948473	0.880629
Tsc1	607.461	1006.01	1020.51	994.466	913.914	970.325	907.14	936.036	1042.86	0.130143	0.669447	0.522497	0.134623	0.716368	0.513696	0.00230868	0.991108	0.978348
Map2k6	586.18	588.488	564.518	363.727	273.446	297.442	386.168	389.184	395.23	-0.89411	3.76762e-08	4.37253e-09	-0.567614	1.76691e-05	1.43491e-06	0.323299	0.0431545	0.00957562
Ddx43	12.5748	4.49914	3.98249	3.1537	3.11916	3.12002	7.09495	1.99581	1.95658	-1.1606	0.317809	0.198186	-0.927951	0.522991	0.313859	0.228093	0.923371	0.829876
Dok6	1.93459	1.79966	1.99125	2.10247	0	1.04001	0	0.997907	0	-0.865352	0.717665	0.57536	-2.41406	0.380767	0.197735	-1.55353	0.776356	0.525202
Elac1	320.174	315.84	304.661	376.341	344.147	400.402	294.947	321.326	327.728	0.254905	0.132118	0.067632	0.00881403	0.980962	0.94826	-0.249284	0.121101	0.0351525
Mtrex	1052.42	1346.14	1443.65	1057.54	917.033	1043.13	981.13	994.913	1015.47	-0.346427	0.0593402	0.0264589	-0.357899	0.0574846	0.0162569	-0.014244	0.939162	0.863427
Vsig10l	69.6452	78.2851	74.6717	56.7666	68.6215	62.4003	56.7596	59.8744	80.2199	-0.243565	0.454201	0.313743	-0.173315	0.693514	0.489173	0.0674761	0.921645	0.790676
Tmco1	1697.6	1169.78	1203.71	1288.81	1342.28	1253.21	1304.46	1203.48	1193.52	-0.0654665	0.816949	0.698517	-0.132951	0.638118	0.428862	-0.0715173	0.606601	0.339481
Zscan18	148.963	146.672	121.466	78.8425	68.6215	76.9604	88.1801	106.776	90.0028	-0.892929	0.000127275	2.73859e-05	-0.546731	0.0303884	0.00735236	0.342672	0.292679	0.114888
Nudt1	639.381	325.738	335.525	173.453	180.911	176.801	193.591	209.56	243.594	-1.28951	7.87402e-06	1.33244e-06	-1.00277	0.00129498	0.000176609	0.283006	0.183236	0.0611679
Fzd2	3211.42	2715.68	2754.89	2107.72	2239.56	2158.01	2362.62	2139.51	2319.53	-0.414182	0.00133989	0.000366133	-0.34391	0.0158426	0.00337248	0.066789	0.585778	0.320323
Robo1	1240.07	2404.34	2407.42	1631.51	1381.79	1423.77	1550.75	1561.72	1874.41	-0.445787	0.121736	0.0615079	-0.276621	0.447651	0.250155	0.167261	0.188547	0.0635339
Lhfpl4	30.9534	37.7928	49.7811	21.0247	13.5164	27.0401	19.2577	23.9498	22.5007	-0.941463	0.045228	0.0193119	-0.846057	0.0687136	0.0203927	0.0921058	0.924237	0.8316
Rapgef1	1724.69	2445.73	2722.03	2551.34	2474.53	2513.69	2585.6	2579.59	2637.47	0.131518	0.602347	0.453814	0.181889	0.507883	0.300261	0.047762	0.688656	0.423904
Slc9a4	0	0	0	0	0	0	1.01356	0.997907	0	NA	NA	NA	1.9361	0.768213	0.576128	1.79792	0.820193	0.590362
Rtp3	34.8226	35.0933	30.8643	139.814	116.449	131.041	96.2886	129.728	99.7857	1.94292	6.59077e-14	4.07502e-15	1.69516	3.80907e-09	1.5114e-10	-0.251379	0.421898	0.192636
Smarcal1	743.849	988.012	980.689	814.705	764.194	768.564	749.024	697.537	748.393	-0.206586	0.28221	0.170576	-0.302346	0.12879	0.0458766	-0.0985616	0.504677	0.252154
H2ac20	1.93459	1.79966	0	2.10247	0	0	0	0.997907	0	-0.837708	0.820631	0.704243	-1.80337	0.645514	0.436586	-0.972242	0.912345	0.737381
Klrb1b	5.80376	0.899829	3.98249	4.20493	7.27804	12.4801	9.12208	7.98325	5.86975	1.17957	0.30124	0.185075	1.12049	0.360185	0.182903	-0.0651568	0.974929	0.926667
Fbxo43	11.6075	25.1952	19.9125	16.8197	9.35748	6.24003	15.2035	8.98116	13.6961	-0.808572	0.263446	0.156274	-0.582454	0.454319	0.255742	0.224149	0.893397	0.704263
Bloc1s3	292.123	188.964	154.322	236.527	269.288	214.241	236.16	253.468	217.181	0.182687	0.610338	0.461814	0.15608	0.719383	0.517231	-0.0309892	0.921645	0.826244
Slc15a3	59.9722	48.5907	55.7549	151.378	181.951	192.401	119.601	86.8179	114.46	1.68193	4.52962e-13	2.99561e-14	0.970874	0.000632827	7.71411e-05	-0.714112	0.000955611	0.000108884
Aspscr1	1292.3	970.015	1028.48	1082.77	1084.43	1104.49	1213.24	1197.49	1086.88	-0.00605568	0.977717	0.966542	0.0921057	0.729265	0.528183	0.09421	0.462212	0.220975
Abca14	0.967294	0	1.99125	1.05123	2.07944	2.08001	3.04069	0	0.978291	0.842433	0.741476	0.602787	0.459954	0.904199	0.806631	-0.381481	0.921645	0.810087
Fkbp2	1011.79	458.913	492.833	472.003	517.781	485.682	569.623	489.972	496.972	-0.410808	0.241481	0.14018	-0.330543	0.429089	0.234581	0.0753598	0.727114	0.467597
Mterf3	631.643	488.607	478.895	539.282	561.449	498.163	551.379	575.792	555.669	0.0010257	0.995952	0.994832	0.0769367	0.790497	0.610375	0.0722295	0.716442	0.455435
Fgf13	44.4955	44.9914	64.7155	18.9222	16.6355	16.6401	23.312	23.9498	33.2619	-1.55906	0.000102205	2.15346e-05	-0.930813	0.0258523	0.0060706	0.625292	0.328855	0.135777
Nell1	159.604	140.373	99.5623	162.941	179.872	166.401	194.604	202.575	253.377	0.351148	0.19321	0.106989	0.70678	0.00811289	0.00149391	0.352502	0.0916957	0.0246235
Cyp1a1	2.90188	0.899829	0.995623	3.1537	2.07944	2.08001	1.01356	0.997907	0	0.614497	0.764199	0.632447	-1.25307	0.685993	0.480474	-1.87254	0.516261	0.261647
Rtn4r	16.444	10.7979	4.97811	5.25616	4.15888	2.08001	4.05426	1.99581	2.93487	-1.48745	0.123206	0.0623329	-1.84077	0.0804228	0.0249736	-0.357376	0.909184	0.73171
Impdh1	916.028	887.231	906.017	2147.67	2427.75	2230.81	1346.01	1295.28	1280.58	1.3312	7.3653e-33	1.00466e-34	0.537363	1.42209e-06	8.92298e-08	-0.797219	2.13408e-26	7.31465e-29
LOC100041708	0.967294	0	0	1.05123	1.03972	0	0	0	0	1.99215	0.709956	0.565647	NA	NA	NA	-1.92793	0.800208	0.557857
Clp1	391.754	284.346	357.429	286.987	312.956	297.442	264.54	265.443	337.51	-0.200744	0.364443	0.236476	-0.247756	0.356537	0.180136	-0.0497943	0.896301	0.708902
Tnfsf9	76.4162	35.9931	48.7855	34.6907	53.0257	43.6802	59.8003	53.887	48.9146	-0.290428	0.567326	0.419342	0.018857	0.984554	0.95444	0.304574	0.551745	0.289715
Naaa	286.319	240.254	259.858	417.339	402.372	423.282	431.778	337.292	427.513	0.663224	1.86833e-05	3.39972e-06	0.609932	0.00152124	0.000212416	-0.0564203	0.849386	0.634331
Pou4f1	3.86918	7.19863	3.98249	1.05123	0	0	2.02713	0	0	-3.74778	0.0377894	0.0157195	-2.90973	0.121077	0.0423274	0.845166	0.921645	0.771172
Ythdf3	2552.69	2774.17	2525.9	2775.25	2577.47	2550.09	2594.72	2730.27	2597.36	0.0111939	0.94765	0.914305	0.0162006	0.932131	0.870011	0.00174487	0.991108	0.978116
Magi1	817.364	1269.66	1126.05	1320.35	1377.63	1379.05	1109.85	1236.41	1288.41	0.345506	0.0966646	0.0469327	0.180762	0.522308	0.313015	-0.1672	0.114579	0.0327507
Ckb	1782.72	1215.67	1248.51	994.466	1069.87	1038.97	1213.24	1042.81	1100.58	-0.450293	0.0238782	0.00926	-0.334983	0.148622	0.0551766	0.111281	0.398529	0.177228
Mturn	151.865	226.757	218.041	455.184	580.164	483.602	358.802	362.24	377.62	1.34972	8.48294e-11	7.02328e-12	0.883325	2.36884e-05	1.99287e-06	-0.469014	0.000451454	4.65229e-05
Farsb	1378.39	957.418	1178.82	754.785	693.494	763.364	919.303	828.262	893.18	-0.665875	0.000172273	3.82104e-05	-0.408131	0.0391878	0.0100774	0.25409	0.0188862	0.0035444
Gm38664	2.90188	11.6978	5.97374	14.7173	17.6752	20.8001	12.1628	13.9707	6.84804	1.36143	0.0597479	0.0266841	0.67298	0.545924	0.335045	-0.694142	0.412809	0.186074
Ptprj	450.759	561.493	594.387	610.766	601.998	637.523	568.61	589.763	526.321	0.205807	0.276106	0.165716	0.0715783	0.806124	0.637354	-0.137398	0.343752	0.144748
Mfsd2b	63.8414	55.7894	68.698	71.4838	66.5421	71.7604	47.6375	58.8765	61.6323	0.159549	0.662316	0.514509	-0.157608	0.742706	0.544378	-0.320081	0.431689	0.199435
Slc30a7	593.919	751.357	861.214	1205.76	974.218	1046.25	844.299	919.072	965.573	0.550835	0.00427861	0.00132965	0.310467	0.156585	0.0591872	-0.24293	0.0415488	0.00915861
Ebna1bp2	910.224	673.072	818.402	535.077	476.192	560.563	640.573	638.66	594.801	-0.60912	0.000494162	0.000121524	-0.353658	0.0602649	0.0172326	0.25167	0.0475903	0.0108193
Nkx6-3	0	0	0	0	0	1.04001	0	0	0	1.09439	0.869153	0.788544	NA	NA	NA	-1.0303	0.921645	0.800659
Tmem45b	49.332	54.8896	43.8074	63.074	54.0655	63.4403	59.8003	56.8807	60.654	0.289776	0.422575	0.284992	0.265887	0.522662	0.313427	-0.0270436	0.969763	0.915584
Pyurf	407.231	309.541	310.634	235.476	240.175	248.561	297.988	334.299	266.095	-0.50203	0.00972667	0.00332451	-0.189487	0.486556	0.282163	0.308539	0.0776758	0.0199678
Mgmt	141.225	93.5822	88.6104	53.6129	50.9463	42.6402	72.9766	77.8367	67.5021	-1.13325	0.00024573	5.64322e-05	-0.562497	0.0887333	0.0282913	0.566701	0.095597	0.0260089
Pcdha9	15.4767	8.99829	5.97374	6.3074	3.11916	0	0	0	5.86975	-1.91225	0.107204	0.0530387	-2.47748	0.0938972	0.0304114	-0.573143	0.904172	0.72203
Epb41l4b	404.329	468.811	341.499	1543.21	1859.02	1670.25	1063.23	1124.64	1105.47	2.0635	1.46525e-37	1.31879e-39	1.4417	8.31664e-21	9.28842e-23	-0.62492	7.82392e-13	1.31886e-14
Thnsl2	126.716	112.479	86.6192	101.97	116.449	105.041	115.546	114.759	119.352	-0.00912487	0.977717	0.967505	0.104947	0.797532	0.623667	0.110629	0.799538	0.555098
Dtd2	420.773	278.047	340.503	202.888	170.514	199.681	193.591	213.552	219.137	-0.856113	8.21221e-05	1.68617e-05	-0.725865	0.00107349	0.000141521	0.126721	0.660365	0.393652
Gm14124	1.93459	1.79966	0	0	0	0	1.01356	0	0	-2.6986	0.479745	0.336958	-1.80339	0.645121	0.436139	0.893256	0.921645	0.82672
Calm1	10786.3	8430.5	9660.53	11059	10347.3	10825.4	11546.5	11339.2	10278.9	0.160693	0.320578	0.200415	0.203625	0.250642	0.111766	0.0391697	0.763326	0.50967
Spink13	0	0	0	0	1.03972	0	0	0	0	1.09439	0.869153	0.788544	NA	NA	NA	-1.0303	0.921645	0.800659
Ctbp1	5114.08	4310.18	4706.31	3336.61	3398.85	3585.94	4148.52	4058.49	3975.78	-0.450963	0.00025891	5.9734e-05	-0.210098	0.138517	0.050399	0.23731	0.000486941	5.06723e-05
Flcn	875.401	1015.01	731.783	1881.71	2190.69	1968.73	1565.96	1493.87	1461.57	1.20585	5.91601e-14	3.63136e-15	0.789256	1.19482e-06	7.37626e-08	-0.419992	4.32642e-07	2.01285e-08
Cdc37	5414.91	3369.86	3760.47	2701.67	2846.75	2803.85	3551.53	3448.76	3212.71	-0.584664	0.00460316	0.00144183	-0.292329	0.247135	0.109451	0.288156	5.44929e-05	4.28362e-06
Dpysl2	3167.89	2271.17	2219.24	3687.72	3511.14	3396.66	2905.89	3167.36	2967.16	0.470578	0.0108274	0.00375519	0.243629	0.280523	0.129225	-0.230823	0.00192121	0.000241703
Mrpl50	974.065	728.861	832.341	557.153	470.993	500.243	557.46	532.882	597.736	-0.727781	1.78165e-05	3.22804e-06	-0.582398	0.000704643	8.74773e-05	0.141997	0.383091	0.16805
Kcna2	353.062	560.593	396.258	1021.8	823.459	1046.25	506.782	463.029	539.038	1.14376	8.26306e-08	1.00748e-08	0.206557	0.495707	0.290368	-0.93984	6.59383e-17	6.7802e-19
Gne	874.434	1008.71	1014.54	1017.59	1040.76	1138.81	1133.16	1151.58	1098.62	0.143995	0.377005	0.247007	0.226862	0.143744	0.052962	0.0796943	0.571704	0.308162
Pkib	10.6402	13.4974	8.96061	17.871	16.6355	21.8401	15.2035	8.98116	8.80462	0.765231	0.212363	0.119755	-0.00664	0.994258	0.990631	-0.776413	0.321094	0.131112
Pcdhb16	45.4628	51.2902	63.7199	90.406	65.5024	61.3603	73.9902	74.843	79.2416	0.440044	0.213973	0.120862	0.512182	0.122204	0.0428508	0.0689621	0.921645	0.772168
Uts2r	0.967294	0	0	0	0	0	1.01356	0	0.978291	-0.829165	0.892349	0.838976	0.963195	0.867117	0.721511	1.79024	0.820786	0.592842
Chd9	630.676	775.652	717.844	910.368	755.877	858.004	725.712	779.365	844.265	0.250845	0.146822	0.0770306	0.147996	0.483909	0.279976	-0.105595	0.524246	0.268194
Gimap4	707.092	736.06	772.603	1455.96	1461.85	1464.33	1156.48	1108.67	1009.6	0.986087	2.81346e-19	1.07424e-20	0.567112	1.73607e-05	1.40694e-06	-0.422421	5.15462e-07	2.43003e-08
Stk19	414.002	282.546	294.704	310.114	328.552	335.922	367.924	341.284	292.509	-0.0218351	0.942333	0.907091	0.0195473	0.964639	0.919758	0.0370259	0.921645	0.764557
Cyp2w1	4.83647	3.59931	5.97374	1.05123	0	4.16002	0	1.99581	1.95658	-1.46115	0.335767	0.212895	-1.85238	0.250809	0.111947	-0.397199	0.921645	0.813046
Galns	359.833	412.122	394.267	358.47	398.213	370.242	422.656	353.259	390.338	-0.0475699	0.842015	0.730268	0.00318999	0.991066	0.982224	0.0475693	0.878201	0.679684
Rhoc	2604.92	1774.46	1785.15	2041.49	2082.56	1961.45	2142.67	2078.64	2047.56	-0.0163619	0.954396	0.924411	0.0286017	0.929405	0.866082	0.0409701	0.774626	0.522441
Ndufb2	1140.44	619.082	713.862	691.711	636.309	644.803	765.241	698.535	706.326	-0.32386	0.250765	0.146893	-0.183944	0.615784	0.404521	0.135622	0.322575	0.131952
Fbxo16	92.8602	95.3818	85.6236	58.869	72.7804	54.0803	81.0851	81.8283	92.9377	-0.558627	0.0464824	0.0199125	-0.0948154	0.818734	0.655687	0.460793	0.158553	0.0504784
Prf1	0	0	0.995623	0	2.07944	3.12002	1.01356	0.997907	0	2.34677	0.421698	0.284212	0.972672	0.865578	0.717696	-1.3813	0.727321	0.467975
H2al1a	0	0	0	0	0	2.08001	0	0	0	1.09439	0.869153	0.788544	NA	NA	NA	-1.0303	0.921645	0.800659
Prdm2	1091.11	1688.08	1655.72	1938.47	1940.12	1918.81	1713.94	1744.34	1766.79	0.388518	0.0658012	0.0298879	0.239438	0.359252	0.182287	-0.151669	0.0711667	0.0178067
Rasd2	60.9395	49.4906	60.733	52.5616	56.1449	71.7604	65.8817	59.8744	53.806	0.0804596	0.869153	0.767614	0.0741368	0.902586	0.77468	-0.0100332	0.991108	0.969127
Aplnr	5824.08	5693.22	6728.42	4274.31	3742.99	3394.58	5474.26	6452.46	6084.97	-0.674971	3.83305e-06	6.14771e-07	-0.0152036	0.952725	0.901929	0.656624	7.91062e-14	1.1379e-15
Tlcd4	29.0188	35.0933	31.8599	138.763	113.33	131.041	101.356	96.7969	86.0896	1.99742	5.29073e-14	3.21501e-15	1.56791	4.30581e-08	2.04069e-09	-0.433036	0.0922134	0.0248293
Gm45988	2.90188	0	24.8906	0	0	0	0	3.99163	0	-5.48539	0.269964	0.161348	-3.10922	0.499175	0.293543	2.37219	0.706964	0.444866
Ddx50	1911.37	1534.21	1656.72	1397.09	1392.19	1444.57	1338.92	1422.02	1513.42	-0.266875	0.0722158	0.033395	-0.25136	0.138306	0.0502833	0.0122183	0.942169	0.869037
Abr	1100.78	1625.09	1717.45	1664.1	1579.34	1545.45	1592.31	1545.76	1667.01	0.110072	0.685633	0.539368	0.115863	0.72081	0.51854	0.00330026	0.991108	0.962625
Tas1r1	0.967294	2.69949	0.995623	1.05123	7.27804	0	2.02713	3.99163	0	0.829921	0.724327	0.583333	0.356923	0.904199	0.80871	-0.476069	0.9133	0.742095
Lrp10	2430.81	2580.71	2527.89	4369.97	4404.26	4398.18	4317.78	3673.29	3810.44	0.807099	1.85355e-17	8.19634e-19	0.650026	9.77976e-08	4.93434e-09	-0.1604	0.0691394	0.017179
Frmd3	10.6402	7.19863	10.9519	7.35863	4.15888	3.12002	5.06782	2.99372	4.89146	-0.971959	0.292134	0.178109	-1.14505	0.247014	0.109325	-0.176782	0.929679	0.844487
Axin2	768.999	1014.11	1144.97	1336.12	1374.51	1356.17	1327.77	1397.07	1308.95	0.476064	0.0106189	0.00367341	0.46525	0.0211782	0.00476028	-0.0136685	0.930535	0.846441
Zxdb	427.544	510.203	518.72	519.309	576.005	511.683	516.918	510.928	540.017	0.143943	0.45188	0.3114	0.109638	0.631242	0.421619	-0.0372005	0.895219	0.706647
Selenow	5764.11	3370.76	3457.8	2707.98	2946.57	2696.73	3645.79	3401.86	3029.77	-0.590261	0.0135998	0.00486728	-0.316809	0.28823	0.134231	0.268966	0.0021578	0.000278015
Ercc5	756.424	681.17	672.045	678.045	637.349	659.363	650.708	681.57	685.782	-0.0931241	0.587354	0.43802	-0.0601052	0.787753	0.606431	0.0296741	0.912529	0.737605
B3gnt2	818.331	761.255	643.172	1178.43	1176.96	1191.85	997.347	1019.86	969.486	0.676292	1.79965e-06	2.71738e-07	0.429841	0.00597755	0.00104669	-0.250068	0.00510244	0.00075546
Ddah2	4674.93	2641	2851.46	1834.4	1869.42	1928.17	2688.99	2497.76	2527.9	-0.849972	0.000269594	6.26059e-05	-0.393614	0.160507	0.0611563	0.452074	1.20809e-10	2.90534e-12
Tmem161b	980.836	833.241	778.577	727.453	571.846	601.123	646.654	651.633	577.192	-0.444451	0.0127219	0.00452063	-0.462466	0.00523899	0.000897079	-0.0218196	0.926631	0.836816
Slc2a2	0	0	0	0	1.03972	0	1.01356	0	0	1.09439	0.869153	0.788544	1.02918	0.904199	0.800871	-0.0685129	0.991108	0.983738
Pip4p1	881.205	492.206	582.439	571.871	689.335	648.963	610.166	605.729	639.802	-0.0315811	0.927189	0.885671	-0.0710587	0.878702	0.737413	-0.0434675	0.861571	0.655437
Cdkn2b	135.421	121.477	77.6586	549.795	600.958	520.003	405.426	345.276	361.968	2.32067	3.38121e-27	7.05049e-29	1.73619	3.27931e-14	7.08572e-16	-0.588499	1.29952e-06	6.79809e-08
Fam160a2	761.26	1054.6	948.829	1010.23	1041.8	1061.85	1062.22	1072.75	1069.27	0.17349	0.378789	0.248537	0.215842	0.308555	0.147264	0.0394519	0.825305	0.599372
Gm40353	0	0.899829	0	1.05123	0	0	0	0	0	0.132619	0.977717	0.970557	-0.894378	0.904199	0.826506	-1.0303	0.921645	0.800659
4930447C04Rik	7.73835	2.69949	0.995623	1.05123	2.07944	0	1.01356	3.99163	0	-1.86637	0.314539	0.19555	-1.18904	0.592744	0.381108	0.670961	0.895742	0.707736
Srprb	1471.25	1153.58	1313.23	1253.07	1298.61	1226.17	1340.95	1273.33	1297.21	-0.0575492	0.786496	0.66088	-0.00563816	0.990072	0.964956	0.0483323	0.758406	0.502452
Dop1b	533.946	901.628	843.293	1413.91	1292.37	1382.17	1105.8	1095.7	1223.84	0.845129	9.38646e-05	1.95674e-05	0.590687	0.0150776	0.00317443	-0.256744	0.00694943	0.00108047
Ralgds	952.785	1087.89	1161.89	1216.28	1331.88	1264.65	1309.53	1266.34	1294.28	0.253805	0.0910456	0.0436905	0.276561	0.0758645	0.0231792	0.0197182	0.921645	0.787575
Tmc2	0	0	0	0	0	0	1.01356	0	0	NA	NA	NA	1.02918	0.904199	0.800871	0.893256	0.921645	0.82672
Atp6v1g3	0.967294	0	0	2.10247	2.07944	2.08001	1.01356	0.997907	1.95658	2.61352	0.269701	0.16116	1.95874	0.55868	0.347742	-0.656371	0.857936	0.65046
Chmp1a	1898.8	1714.17	1916.57	1727.18	1880.85	1811.69	1846.71	1786.25	1866.58	-0.0266186	0.883311	0.807018	-0.0039753	0.991066	0.969412	0.0193494	0.921645	0.774331
Lmbr1	321.142	366.23	313.621	413.134	365.982	402.482	351.707	347.271	370.772	0.241959	0.17076	0.0922626	0.10003	0.678587	0.472893	-0.144969	0.427806	0.196464
Serpine1	113.173	145.772	123.457	379.495	566.648	628.163	411.507	293.385	304.249	2.04291	1.82692e-18	7.50664e-20	1.40207	1.65766e-10	5.39591e-12	-0.643636	0.064018	0.0156907
Lims2	74.4816	68.387	58.7417	509.848	698.692	532.483	228.052	224.529	185.875	3.11165	1.97754e-50	8.18079e-53	1.66559	1.40629e-14	2.94391e-16	-1.44985	8.36502e-24	3.9012e-26
Psmb3	2905.75	1670.08	2030.08	1399.19	1443.13	1536.09	1648.06	1760.31	1639.62	-0.591066	0.00932124	0.0031703	-0.383602	0.141225	0.051725	0.203351	0.0224999	0.00440592
Phyhipl	11.6075	3.59931	9.95623	5.25616	7.27804	6.24003	2.02713	6.98535	8.80462	-0.413067	0.715211	0.572442	-0.484853	0.738176	0.539275	-0.0736615	0.97511	0.926949
Pitpna	2484.98	2113.7	2276.99	2668.03	2627.37	2572.97	2547.09	2565.62	2553.34	0.196816	0.14105	0.0732374	0.160918	0.283756	0.131288	-0.0393578	0.761368	0.506695
Stx1a	462.367	400.424	428.118	337.446	434.603	331.762	380.087	408.144	436.318	-0.223404	0.283329	0.171489	-0.0717932	0.78262	0.597572	0.14828	0.48499	0.236568
Zfp30	100.599	137.674	125.448	117.738	110.21	107.121	143.926	122.743	125.221	-0.11736	0.719172	0.57705	0.109676	0.78146	0.595634	0.223931	0.462212	0.221031
Rps4x	47073.4	28530	28058.6	26556.2	29607.1	28087.4	31036.4	31031.9	32260.1	-0.296875	0.249722	0.146094	-0.131527	0.714252	0.511497	0.16129	0.0195015	0.00368291
Vkorc1	1124.96	678.471	664.08	769.502	782.909	706.164	767.268	703.524	690.674	-0.125323	0.704679	0.558882	-0.186355	0.592109	0.380362	-0.0653934	0.725727	0.46544
Tns1	9454.33	16039.4	13878	36424.2	36132.4	37034.6	24351.9	23414.9	25311.3	1.47904	5.1583e-14	3.12589e-15	0.895272	2.57052e-05	2.18129e-06	-0.586292	2.485e-27	7.95893e-30
Gata1	34.8226	18.8964	23.8949	15.7685	20.7944	15.6001	14.1899	18.9602	20.5441	-0.568547	0.314968	0.195851	-0.523838	0.416143	0.22442	0.0410335	0.976414	0.929396
Taok1	1583.46	1891.44	1855.84	2141.36	1862.14	1970.81	1803.13	1826.17	1852.88	0.166456	0.30332	0.186828	0.043713	0.858719	0.708595	-0.12571	0.21659	0.0763546
Zfyve28	6.77106	14.3973	14.9343	34.6907	19.7547	18.7201	20.2713	17.9623	20.5441	1.03388	0.0959423	0.0464962	0.707392	0.319885	0.154826	-0.328916	0.71599	0.454933
Xlr3c	0	0	0	0	0	0	0	0	0.978291	NA	NA	NA	1.02918	0.904199	0.800871	0.893256	0.921645	0.82672
Zfp940	126.716	144.872	118.479	71.4838	75.8996	72.8004	83.1123	97.7948	70.437	-0.827187	0.000427684	0.000103813	-0.627272	0.019535	0.0043098	0.196258	0.65721	0.3907
LOC108167594	1.93459	0	0	1.05123	2.07944	7.28004	0	0	0	2.44319	0.252625	0.148273	-1.80402	0.818016	0.654937	-4.24561	0.0769393	0.0197266
Borcs6	245.693	180.866	179.212	260.706	291.122	278.721	269.608	268.437	253.377	0.457931	0.0313614	0.0126932	0.390082	0.0924745	0.0297851	-0.071736	0.808357	0.571746
Rad18	258.268	315.84	374.354	85.1499	74.8599	78.0004	112.506	121.745	132.069	-1.99237	6.16275e-20	2.23248e-21	-1.36872	1.38029e-10	4.4388e-12	0.620979	0.0116915	0.00199839
Gm21188	0	0.899829	0	6.3074	6.23832	4.16002	2.02713	0	1.95658	4.02898	0.0209963	0.00797516	1.9632	0.605571	0.393699	-2.06845	0.215039	0.0756942
Arhgef9	301.796	384.227	312.626	231.271	185.07	187.201	209.808	218.542	233.812	-0.725319	0.00023728	5.43058e-05	-0.590016	0.0021918	0.000324748	0.132551	0.638927	0.370962
Pax8	0	0	0	0	0	0	1.01356	0	0	NA	NA	NA	1.02918	0.904199	0.800871	0.893256	0.921645	0.82672
Actn4	7885.38	8374.71	8226.83	8919.71	8822.03	8829.65	9627.85	9609.84	9632.25	0.119991	0.282523	0.170796	0.241099	0.022691	0.005164	0.117908	0.0660014	0.0162547
Cyp39a1	797.05	776.552	666.072	534.026	594.72	532.483	575.704	515.918	585.996	-0.429078	0.00472274	0.00148404	-0.413225	0.0102117	0.00197552	0.0125501	0.961044	0.900402
Stat6	1523.49	1928.33	1587.02	2784.72	3015.19	2918.25	2429.51	2420.92	2292.14	0.792893	1.24153e-08	1.34369e-09	0.506576	0.000751652	9.42834e-05	-0.289542	5.42524e-05	4.26166e-06
4921524J17Rik	375.31	314.94	302.669	295.396	325.432	313.042	331.436	332.303	288.596	-0.0861217	0.718231	0.576014	-0.0564007	0.865058	0.716593	0.0258647	0.924237	0.831869
Fbxo6	226.347	173.667	134.409	321.677	380.538	341.122	297.988	263.447	256.312	0.96706	2.3786e-05	4.40802e-06	0.617491	0.0165235	0.00354062	-0.353793	0.024764	0.00493972
Sorbs2	228.281	331.137	364.398	173.453	142.442	142.481	157.102	186.609	160.44	-1.00918	2.22218e-05	4.0995e-06	-0.870833	0.000392608	4.52365e-05	0.135635	0.679938	0.414718
Htra1	1208.15	1005.11	943.85	1564.23	1499.28	1122.17	1661.23	2065.67	1901.8	0.408973	0.040837	0.0172041	0.838168	1.90425e-07	1.00673e-08	0.425641	0.000625635	6.74956e-05
Fam205a2	39.6591	40.4923	23.8949	27.3321	12.4766	10.4001	0	7.98325	0	-1.10485	0.0546806	0.0240389	-3.85529	1.61411e-05	1.29089e-06	-2.7582	0.252347	0.0940931
Usp30	542.652	512.902	571.488	566.614	597.839	541.843	563.542	602.736	501.863	0.0711481	0.711294	0.568224	0.0397681	0.896705	0.764952	-0.0348738	0.907768	0.729754
Arih2	1062.09	1094.19	982.68	1188.94	1205.04	1197.05	1137.22	1056.78	1129.93	0.196099	0.132118	0.0676114	0.086119	0.640917	0.431885	-0.113269	0.317709	0.12911
Osbp	1514.78	1536.01	1592	1808.12	1730.09	1790.89	1554.81	1625.59	1630.81	0.201082	0.0837466	0.0396588	0.0550518	0.765119	0.570778	-0.149185	0.0946282	0.0256603
Ell3	73.5144	59.3887	50.7768	18.9222	9.35748	18.7201	30.4069	29.9372	26.4139	-1.9651	1.68962e-06	2.54273e-07	-1.07895	0.00276209	0.000422576	0.882459	0.133216	0.0400465
Noxa1	36.7572	32.3938	27.8774	162.941	144.521	143.521	163.184	107.774	121.308	2.21761	2.42725e-18	1.01633e-19	2.01808	1.11275e-11	3.16002e-13	-0.203615	0.533875	0.27542
Arl6ip1	5766.04	4999.45	5355.46	4104.01	4311.72	3982.18	4474.89	4044.52	4035.45	-0.376652	0.00154912	0.0004311	-0.356832	0.00630102	0.00111253	0.0162771	0.921645	0.798533
Dvl3	1135.6	1742.07	2013.15	2069.88	1999.38	1977.05	1918.68	1933.94	1986.91	0.308008	0.220742	0.125735	0.258561	0.382412	0.19891	-0.0518728	0.682842	0.417716
Rhobtb3	1488.67	1622.39	1500.4	804.193	761.075	726.964	973.022	1017.86	1003.73	-1.00652	6.13792e-18	2.64897e-19	-0.619423	5.44331e-08	2.64253e-09	0.383951	3.89537e-05	2.91445e-06
Wdr3	579.409	603.785	729.792	490.926	462.676	462.802	464.212	504.941	520.451	-0.431174	0.00811597	0.00271319	-0.357097	0.0503369	0.0138287	0.0712814	0.741669	0.483333
St8sia6	9.67294	18.8964	18.9168	4.20493	8.31776	13.5201	6.08139	5.98744	0.978291	-0.864291	0.268386	0.16009	-1.86708	0.0348894	0.0087155	-1.00527	0.467764	0.224913
Prss55	0	0	0	0	0	1.04001	1.01356	0.997907	0	1.09439	0.869153	0.788544	1.9361	0.768213	0.576128	0.835064	0.921645	0.760068
B4galt6	259.235	260.95	304.661	156.634	116.449	107.121	147.98	172.638	190.767	-1.11523	1.95943e-07	2.52597e-08	-0.685234	0.00066114	8.1149e-05	0.426942	0.0815342	0.0211933
9530077C05Rik	76.4162	62.0882	72.6805	40.9981	42.6285	44.7202	37.5019	51.8911	45.9797	-0.719894	0.0185342	0.00694205	-0.639946	0.0590099	0.0167843	0.0765482	0.921645	0.79662
Acsf3	345.324	308.641	356.433	269.116	258.89	221.521	318.259	307.355	306.205	-0.428268	0.0171304	0.00634831	-0.112468	0.627449	0.417943	0.312342	0.0621916	0.0151137
Zkscan1	764.162	892.63	940.864	805.244	743.4	767.524	733.821	789.344	849.157	-0.163383	0.337594	0.214412	-0.127485	0.56082	0.349938	0.0332048	0.89704	0.710032
Ppp1r3e	28.0515	58.4889	86.6192	97.7646	69.6613	104.001	80.0716	80.8304	79.2416	0.651345	0.16028	0.0853818	0.475201	0.37246	0.192241	-0.178432	0.690418	0.426774
Hexim2	97.6967	84.5839	93.5885	72.5351	66.5421	87.3604	84.1258	82.8262	81.1982	-0.281794	0.348309	0.223039	-0.148166	0.689427	0.484085	0.130072	0.80187	0.562408
Slc8a1	476.876	718.963	667.067	910.368	730.923	808.084	606.111	721.486	784.589	0.396656	0.0685151	0.0314187	0.184077	0.54214	0.330767	-0.214883	0.150496	0.0469829
Abcb4	2.90188	4.49914	4.97811	3.1537	6.23832	5.20003	0	1.99581	5.86975	0.240096	0.869153	0.780979	-0.644225	0.763538	0.568861	-0.884353	0.6784	0.413398
Rnd3	1640.53	1446.92	1290.33	1068.05	1086.51	948.485	1287.23	1174.54	1219.93	-0.4944	0.00123558	0.000334658	-0.245893	0.153956	0.0579086	0.244918	0.0148594	0.00265678
Ebi3	21.2805	19.7962	15.93	34.6907	39.5094	48.8803	27.3662	31.933	27.3922	1.11122	0.00755395	0.00250461	0.606906	0.250449	0.11152	-0.507905	0.31685	0.128702
Aldh1a1	652.924	638.878	626.247	1091.18	1341.24	1288.57	836.191	1181.52	1041.88	0.958264	2.03221e-12	1.45076e-13	0.677314	0.000117188	1.16806e-05	-0.284147	0.0436279	0.00970272
Il1rap	359.833	498.505	502.79	620.227	591.601	602.163	551.379	567.809	563.496	0.416262	0.0295715	0.0118564	0.308918	0.161488	0.0616025	-0.11011	0.476596	0.231
Slc25a4	6368.66	4412.76	4646.57	3119.01	3371.81	3133.54	3658.97	3893.83	3669.57	-0.678567	0.000133263	2.88459e-05	-0.454938	0.0190286	0.00417886	0.219744	0.00257432	0.00034007
Socs3	252.464	251.052	218.041	596.049	593.68	565.763	582.799	463.029	456.862	1.2841	1.54654e-19	5.7753e-21	1.06148	1.89057e-09	7.20449e-11	-0.22662	0.126931	0.0376364
Fam110b	216.674	204.261	178.216	201.837	188.189	201.761	268.595	231.514	239.681	-0.0162235	0.953228	0.922521	0.307353	0.15843	0.0600627	0.32002	0.0854181	0.0225436
Ugt1a6b	53.2012	8.09846	0	122.994	118.528	88.4005	95.275	99.7907	100.764	2.46179	0.207467	0.11641	2.30899	0.295292	0.13873	-0.159621	0.696002	0.433275
Cachd1	622.937	991.611	1083.24	942.956	806.823	907.925	823.014	875.164	972.421	-0.0195961	0.954708	0.925087	-0.0118066	0.98482	0.954918	0.0056579	0.987535	0.951396
Usp39	901.518	778.352	1000.6	628.637	645.666	708.244	772.336	656.622	658.39	-0.43257	0.0075669	0.00250933	-0.356915	0.055855	0.0156863	0.0721436	0.721538	0.460727
Fcor	13.5421	6.2988	9.95623	7.35863	9.35748	6.24003	10.1356	5.98744	3.91316	-0.369746	0.710548	0.567307	-0.567521	0.617209	0.406373	-0.201469	0.921645	0.783011
Sdcbp2	9.67294	11.6978	16.9256	16.8197	15.5958	11.4401	12.1628	17.9623	17.6092	0.200105	0.817649	0.699719	0.324799	0.720282	0.518079	0.121854	0.921645	0.806993
D1Pas1	2.90188	3.59931	0.995623	1.05123	1.03972	1.04001	1.01356	0	1.95658	-1.26506	0.519645	0.373115	-1.33338	0.580813	0.369486	-0.0723886	0.991108	0.969513
Fam3b	0	0	0	0	2.07944	0	0	0.997907	0	1.98575	0.756853	0.622898	1.02918	0.904199	0.800871	-0.959769	0.9133	0.7413
Golga2	1550.57	1672.78	1576.07	2063.57	2099.2	2057.13	1809.21	1814.19	1994.74	0.376048	0.000516364	0.000127561	0.23075	0.0897661	0.0286911	-0.148309	0.105058	0.0293623
Col14a1	3135.97	4817.68	4610.73	5576.79	4701.62	5071.07	4354.27	3617.41	4205.67	0.290895	0.189548	0.104503	-0.0420815	0.904199	0.81695	-0.335598	0.000249375	2.37787e-05
Tk1	1832.06	1205.77	1300.28	407.878	272.407	224.641	605.098	634.669	611.432	-2.25923	3.38956e-19	1.30747e-20	-1.22422	1.22488e-10	3.91153e-12	1.03115	3.36427e-10	8.80906e-12
Gm19410	1.93459	4.49914	0.995623	1.05123	2.07944	1.04001	1.01356	0.997907	2.93487	-0.841954	0.681318	0.534756	-0.59095	0.81502	0.650077	0.248925	0.943648	0.871591
Kcnq5	101.566	152.071	138.392	319.575	304.638	341.122	197.645	190.6	223.05	1.30101	1.42685e-10	1.21483e-11	0.643243	0.00913705	0.00171582	-0.660398	1.00884e-05	6.53588e-07
Diaph3	495.255	555.194	561.531	211.298	118.528	105.041	225.011	244.487	261.204	-1.8886	5.36874e-13	3.57156e-14	-1.13779	4.61924e-14	1.01884e-15	0.747791	0.0016774	0.0002066
Gm5820	12.5748	16.1969	15.93	12.6148	12.4766	13.5201	16.217	19.9581	17.6092	-0.209881	0.794535	0.670646	0.269558	0.746805	0.549395	0.476392	0.598373	0.332052
Hbb-y	519.437	207.86	307.647	16.8197	32.2313	14.5601	14.1899	7.98325	7.82633	-4.02116	1.64035e-23	4.42917e-25	-5.10615	4.99437e-32	1.90603e-34	-1.0886	0.138717	0.0422691
Olfr1419	0	0	0	0	0	0	0	0	0.978291	NA	NA	NA	1.02918	0.904199	0.800871	0.893256	0.921645	0.82672
Myh6	185.72	678.471	546.597	1160.56	679.977	1162.73	583.813	954.997	848.178	1.09345	0.113076	0.0564241	0.761708	0.347346	0.173931	-0.333634	0.564027	0.30095
Ccdc142	122.846	176.366	147.352	154.531	196.507	174.721	200.686	189.602	191.745	0.236548	0.386141	0.254614	0.384018	0.126661	0.0448838	0.144615	0.615741	0.348057
Myo9b	1104.65	1575.6	1751.3	1710.36	1546.06	1607.85	1462.57	1518.81	1678.75	0.136448	0.598548	0.449246	0.0755114	0.836089	0.679551	-0.0632704	0.676427	0.411299
Gm14288	92.8602	80.0848	88.6104	79.8937	48.8669	75.9204	91.2208	79.8325	83.1547	-0.357573	0.290862	0.177122	-0.0377908	0.926261	0.861675	0.316073	0.423698	0.193839
Klhl40	0	0.899829	1.99125	1.05123	1.03972	0	0	0	0	-0.461228	0.892349	0.82753	-2.39071	0.642294	0.433471	-1.92793	0.800208	0.557857
Msantd1	57.0704	85.4837	67.7024	101.97	87.3365	93.6005	87.1665	80.8304	83.1547	0.427814	0.155062	0.082125	0.257262	0.500222	0.294371	-0.173531	0.673316	0.407284
Vmo1	3.86918	1.79966	3.98249	1.05123	2.07944	1.04001	2.02713	0.997907	0.978291	-1.20148	0.477656	0.334984	-1.26295	0.516272	0.307509	-0.0639897	0.991108	0.968226
Epb41l3	678.073	882.732	892.078	382.649	302.559	390.002	499.687	527.893	444.144	-1.18788	9.44846e-11	7.86491e-12	-0.733987	4.52785e-05	4.06079e-06	0.450717	0.00158311	0.000192852
Fbxw5	1128.83	966.416	1037.44	1024.95	1116.66	979.685	1143.3	946.015	1022.31	-0.00290573	0.985491	0.981304	-0.0057368	0.990042	0.964834	-0.00633337	0.984601	0.943528
Armc9	227.314	278.047	301.674	303.806	218.341	238.161	297.988	312.345	313.053	-0.0823662	0.796621	0.673174	0.196331	0.420369	0.227596	0.27583	0.150974	0.0472169
Slamf6	4.83647	0.899829	2.98687	3.1537	12.4766	13.5201	4.05426	5.98744	6.84804	1.75497	0.11038	0.054886	0.970325	0.504623	0.29754	-0.788302	0.552845	0.29057
Tor2a	896.682	630.78	642.177	698.019	756.916	743.604	784.499	735.457	716.109	0.0214901	0.937165	0.899496	0.0478823	0.90279	0.775362	0.0223374	0.921645	0.798393
Lrrk2	455.596	574.991	486.86	1830.2	1716.58	1969.77	1264.93	1159.57	1207.21	1.86364	1.28784e-39	9.86327e-42	1.26179	5.73508e-19	7.40301e-21	-0.604972	1.51656e-13	2.31783e-15
Armc1	1013.72	907.027	988.654	784.22	803.704	707.204	832.136	799.323	901.006	-0.339818	0.0142273	0.00512923	-0.196127	0.22124	0.0940661	0.140545	0.297744	0.117771
Gltpd2	0	0	0	0	0	0	0	0	0.978291	NA	NA	NA	1.02918	0.904199	0.800871	0.893256	0.921645	0.82672
Pdcd1lg2	0.967294	0.899829	0	1.05123	1.03972	3.12002	2.02713	0.997907	0	1.46785	0.556985	0.409251	0.682606	0.884276	0.745375	-0.795897	0.851946	0.637488
Gm11578	1.93459	0	0	1.05123	2.07944	0	0	2.99372	0.978291	0.132619	0.977717	0.970272	0.963867	0.892325	0.75731	0.825684	0.921645	0.777477
Qk	4101.33	4962.56	4872.58	6314.76	5835.95	5662.83	4999.91	5166.16	5340.49	0.356179	0.0102841	0.00354033	0.157322	0.359919	0.182725	-0.201759	0.00632668	0.000965871
Cyp2d22	249.562	284.346	185.186	343.753	412.769	357.762	249.337	221.535	250.443	0.632849	0.00366039	0.00111154	0.00704354	0.991066	0.971217	-0.629112	1.26459e-05	8.44152e-07
Smpd4	1455.78	1797.86	1885.71	1515.88	1464.97	1365.53	1464.6	1410.04	1584.83	-0.239717	0.157913	0.0839128	-0.20144	0.311014	0.148909	0.0356072	0.853634	0.641406
Ing3	502.993	498.505	424.135	452.03	441.881	424.322	412.521	462.031	439.253	-0.111303	0.5628	0.415115	-0.114458	0.615193	0.403607	-0.00650052	0.987202	0.950557
Skiv2l	1519.62	1605.29	1695.55	1715.61	1677.07	1761.77	1694.68	1653.53	1685.6	0.0988339	0.488301	0.344633	0.0660281	0.721714	0.519595	-0.0359538	0.819343	0.586534
Foxa1	1201.38	1279.56	1537.24	1244.66	1365.15	1298.97	1382.5	1317.24	1247.32	-0.0375434	0.869153	0.782878	-0.0223176	0.932131	0.870034	0.0119919	0.944335	0.873843
Gemin4	547.488	570.491	707.888	421.544	424.206	426.402	465.226	531.884	447.079	-0.518805	0.00185247	0.000527117	-0.334746	0.100032	0.0329841	0.180883	0.245173	0.0902884
Stum	8.70565	12.5976	7.96498	14.7173	17.6752	9.36005	14.1899	11.9749	13.6961	0.509547	0.512256	0.366351	0.443674	0.621273	0.411147	-0.0684409	0.959724	0.897073
Yipf2	658.727	547.996	548.588	661.225	676.858	697.844	696.319	721.486	709.261	0.216323	0.190125	0.104915	0.281234	0.0918611	0.0295257	0.0613702	0.737144	0.478201
Gosr1	1081.43	1154.48	1156.91	1221.53	1219.59	1144.01	1189.92	1160.57	1219.93	0.0816165	0.592297	0.442998	0.0771327	0.662457	0.454812	-0.00756973	0.97119	0.918802
AW209491	225.38	194.363	216.05	170.3	185.07	189.281	175.347	189.602	167.288	-0.220239	0.29766	0.18236	-0.252169	0.269952	0.122841	-0.0354461	0.921645	0.81604
Tbc1d9b	1611.51	2322.46	2265.04	2453.58	2428.79	2392.01	2371.74	2298.18	2372.36	0.232823	0.250976	0.147067	0.186828	0.442436	0.245726	-0.0487228	0.68786	0.422757
Wdr1	4114.87	3759.48	4117.9	3975.76	4006.04	4153.78	4123.18	3989.63	4335.79	0.0193595	0.895653	0.843731	0.0576539	0.758249	0.563176	0.0350967	0.799899	0.55545
[truncated: 16,135 more rows]

## Sheet: Table S4
Table S4. Metascape analysis result, upregulated genes, between Rnf213 H4008P/H4008P and Rnf213 WT/WT (q value<0.1, logFC >2)
GroupID	Category	Term	Description	LogP	Log(q-value)	Genes	Symbols	InTerm_InList
1_Summary	GO Biological Processes	GO:0045087	innate immune response	-22.5079	-18.2472	11727,11829,11846,11891,12142,12263,12265,12266,12322,12363,13058,13137,13586,13587,14191,14469,14960,14961,14962,14969,15139,15162,15957,15959,16149,16173,16453,16803,16819,17167,17194,17472,17476,18106,18778,20128,20299,20304,20305,20390,20568,20684,20846,21822,21898,21946,22361,22637,23960,23962,50908,50909,53791,54123,54396,55932,56620,56644,57444,58185,58203,58217,68713,69810,70450,71586,721…	Ang,Aqp4,Arg1,Rab27a,Prdm1,C2,Ciita,C3,Camk2a,Casp4,Cybb,Cd55b,Ear1,Ear2,Fgr,Gbp2,H2-Aa,H2-Ab1,Cfb,H2-Eb1,Hc,Hck,Ifit1,Ifit3,Cd74,Il18,Jak3,Lbp,Lcn2,Marco,Mbl1,Gbp4,Mpeg1,Cd244a,Pla2g1b,Trim30a,Ccl22,Ccl5,Ccl6,Sftpd,Slpi,Sp100,Stat1,Tgtp1,Tlr4,Pglyrp1,Vnn1,Zap70,Oas1g,Oasl2,C1s1,C1ra,Tlr5,Irf7,Irgm2,Gbp3,Clec4n,Clec7a,Isg20,Rsad2,Zbp1,Trem1,Ifitm1,Clec4b1,Unc13d,Ifih1,Trim29,Clec4a3,Uba7,Slamf7,I…	177/-
1_Member	GO Biological Processes	GO:0045087	innate immune response	-22.5079	-18.2472	11727,11829,11846,11891,12142,12263,12265,12266,12322,12363,13058,13137,13586,13587,14191,14469,14960,14961,14962,14969,15139,15162,15957,15959,16149,16173,16453,16803,16819,17167,17194,17472,17476,18106,18778,20128,20299,20304,20305,20390,20568,20684,20846,21822,21898,21946,22361,22637,23960,23962,50908,50909,53791,54123,54396,55932,56620,56644,57444,58185,58203,58217,68713,69810,70450,71586,721…	Ang,Aqp4,Arg1,Rab27a,Prdm1,C2,Ciita,C3,Camk2a,Casp4,Cybb,Cd55b,Ear1,Ear2,Fgr,Gbp2,H2-Aa,H2-Ab1,Cfb,H2-Eb1,Hc,Hck,Ifit1,Ifit3,Cd74,Il18,Jak3,Lbp,Lcn2,Marco,Mbl1,Gbp4,Mpeg1,Cd244a,Pla2g1b,Trim30a,Ccl22,Ccl5,Ccl6,Sftpd,Slpi,Sp100,Stat1,Tgtp1,Tlr4,Pglyrp1,Vnn1,Zap70,Oas1g,Oasl2,C1s1,C1ra,Tlr5,Irf7,Irgm2,Gbp3,Clec4n,Clec7a,Isg20,Rsad2,Zbp1,Trem1,Ifitm1,Clec4b1,Unc13d,Ifih1,Trim29,Clec4a3,Uba7,Slamf7,I…	95/752
1_Member	GO Biological Processes	GO:0001819	positive regulation of cytokine production	-15.2523	-11.503	11541,11596,11606,12051,12266,12363,12491,12654,12981,13058,13137,14191,15040,15139,15559,15950,16149,16173,16176,16182,16194,16792,16803,17381,18106,18413,18578,18787,18985,19225,19264,20304,20361,20698,20846,20927,21898,22416,23960,53791,54123,56490,56620,56644,58185,60533,66725,71586,74039,77125,80861,81600,100689,108723,171285,226421,229898,232801,232983,246728,268973,326623,623121,637515,100…	Adora2b,Ager,Agt,Bcl3,C3,Casp4,Cd36,Chi3l1,Csf2,Cybb,Cd55b,Fgr,H2-T23,Hc,Htr2b,Ifi203,Cd74,Il18,Il1b,Il18r1,Il6ra,Laptm5,Lbp,Mmp12,Cd244a,Osm,Pde4b,Serpine1,Pou2af1,Ptgs2,Ptprc,Ccl5,Sema7a,Sphk1,Stat1,Abcc8,Tlr4,Wnt3a,Oas1g,Tlr5,Irf7,Zbtb20,Clec4n,Clec7a,Rsad2,Cd274,Lrrk2,Ifih1,Nfam1,Il33,Dhx58,Chia1,Spon2,Card11,Havcr2,Rab7b,Gbp5,Lilra5,Cxcl17,Oas2,Nlrc4,Tnfsf15,Ifi213,Nlrp1b,Ifi208,Isg15,Mndal,…	68/560
1_Member	GO Biological Processes	GO:0050778	positive regulation of immune response	-15.1616	-11.503	12047,12263,12266,12268,12274,12298,12363,12478,12482,12491,12518,13137,14293,14469,14960,14961,14962,14969,14999,15002,15040,15042,15139,15950,16149,16173,16176,16182,16414,16803,17194,17381,18578,19264,19695,20128,21898,22637,23960,50908,50909,53791,54123,54396,55932,56620,56644,58185,58203,60533,66166,69583,71586,74039,77125,80861,83490,108723,109828,171285,195564,209387,224840,229898,229900,2…	Bcl2a1d,C2,C3,C4b,C6,Cacnb4,Casp4,Cd19,Ms4a1,Cd36,Cd79a,Cd55b,Fpr1,Gbp2,H2-Aa,H2-Ab1,Cfb,H2-Eb1,H2-DMb1,H2-Ob,H2-T23,H2-T24,Hc,Ifi203,Cd74,Il18,Il1b,Il18r1,Itgb2,Lbp,Mbl1,Mmp12,Pde4b,Ptprc,Reg3g,Trim30a,Tlr4,Zap70,Oas1g,C1s1,C1ra,Tlr5,Irf7,Irgm2,Gbp3,Clec4n,Clec7a,Rsad2,Zbp1,Cd274,S100a14,Tnfsf13,Ifih1,Nfam1,Il33,Dhx58,Pik3ap1,Card11,C7,Havcr2,Skint3,Trim30d,Treml4,Gbp5,Gbp7,Zc3h12a,Oasl1,Ddx60,N…	77/690
1_Member	GO Biological Processes	GO:0002253	activation of immune response	-14.7227	-11.2141	12047,12263,12266,12268,12274,12298,12478,12482,12518,13137,14293,14469,14962,15139,15950,16803,17194,18578,19264,19695,20128,21898,22637,23960,50908,50909,53791,54123,54396,55932,56620,56644,58203,60533,66166,71586,74039,80861,83490,109828,171285,195564,209387,229898,229900,230738,268973,319430,623121,637515,667823,100033459,100040462,102639543	Bcl2a1d,C2,C3,C4b,C6,Cacnb4,Cd19,Ms4a1,Cd79a,Cd55b,Fpr1,Gbp2,Cfb,Hc,Ifi203,Lbp,Mbl1,Pde4b,Ptprc,Reg3g,Trim30a,Tlr4,Zap70,Oas1g,C1s1,C1ra,Tlr5,Irf7,Irgm2,Gbp3,Clec4n,Clec7a,Zbp1,Cd274,S100a14,Ifih1,Nfam1,Dhx58,Pik3ap1,C7,Havcr2,Skint3,Trim30d,Gbp5,Gbp7,Zc3h12a,Nlrc4,C5ar2,Ifi213,Nlrp1b,Trim5,Ifi208,Mndal,Ifi206	54/387
1_Member	GO Biological Processes	GO:0031349	positive regulation of defense response	-12.8285	-9.56785	11541,11770,11846,12266,12363,12491,12606,14469,15040,15950,16149,16173,16176,16803,17381,18413,18787,19225,19695,20128,20304,21898,23960,53791,54123,54396,55932,56620,56644,58185,58203,60533,66166,66725,71586,75697,77125,80861,83490,171285,209387,224840,229898,229900,231655,232801,234311,268973,319197,329731,434341,623121,637515,667823,100033459,100040462,102639543	Adora2b,Fabp4,Arg1,C3,Casp4,Cd36,Cebpa,Gbp2,H2-T23,Ifi203,Cd74,Il18,Il1b,Lbp,Mmp12,Osm,Serpine1,Ptgs2,Reg3g,Trim30a,Ccl5,Tlr4,Oas1g,Tlr5,Irf7,Irgm2,Gbp3,Clec4n,Clec7a,Rsad2,Zbp1,Cd274,S100a14,Lrrk2,Ifih1,C2cd4b,Il33,Dhx58,Pik3ap1,Havcr2,Trim30d,Treml4,Gbp5,Gbp7,Oasl1,Lilra5,Ddx60,Nlrc4,Gpr4,Tafa3,Nlrc5,Ifi213,Nlrp1b,Trim5,Ifi208,Mndal,Ifi206	57/470
1_Member	GO Biological Processes	GO:0032103	positive regulation of response to external stimulus	-12.0235	-8.842	11541,11596,11770,11846,11876,12266,12363,12491,12606,13143,14068,14469,15040,15950,16149,16173,16176,16803,17381,18413,18787,19225,19695,20128,20304,21898,22339,22370,23960,53791,54123,54396,55932,56620,56644,58185,58203,58217,60533,66166,66725,71586,75697,76527,77125,80861,83490,171285,209387,224840,229898,229900,231655,232801,232983,234311,268973,319197,329731,434341,623121,637515,667823,10003…	Adora2b,Ager,Fabp4,Arg1,Artn,C3,Casp4,Cd36,Cebpa,Dapk2,F7,Gbp2,H2-T23,Ifi203,Cd74,Il18,Il1b,Lbp,Mmp12,Osm,Serpine1,Ptgs2,Reg3g,Trim30a,Ccl5,Tlr4,Vegfa,Vtn,Oas1g,Tlr5,Irf7,Irgm2,Gbp3,Clec4n,Clec7a,Rsad2,Zbp1,Trem1,Cd274,S100a14,Lrrk2,Ifih1,C2cd4b,Il34,Il33,Dhx58,Pik3ap1,Havcr2,Trim30d,Treml4,Gbp5,Gbp7,Oasl1,Lilra5,Cxcl17,Ddx60,Nlrc4,Gpr4,Tafa3,Nlrc5,Ifi213,Nlrp1b,Trim5,Ifi208,Mndal,Ifi206	66/622
1_Member	GO Biological Processes	GO:0002831	regulation of response to biotic stimulus	-11.3308	-8.18405	11846,12363,12491,12493,13137,14191,14469,15040,15950,16149,16176,16447,16803,17381,17472,17916,17969,19695,20128,20304,20723,20846,21898,21929,23960,26365,53791,54123,54396,55932,56620,56644,58185,58203,60533,66166,66222,71586,72432,80861,83490,140474,171285,209387,217166,224840,226421,229898,229900,230738,231655,234311,268973,434341,547253,623121,637515,667823,100033459,100038882,100040462,1026…	Arg1,Casp4,Cd36,Cd37,Cd55b,Fgr,Gbp2,H2-T23,Ifi203,Cd74,Il1b,Ivl,Lbp,Mmp12,Gbp4,Myo1f,Ncf1,Reg3g,Trim30a,Ccl5,Serpinb9,Stat1,Tlr4,Tnfaip3,Oas1g,Ceacam1,Tlr5,Irf7,Irgm2,Gbp3,Clec4n,Clec7a,Rsad2,Zbp1,Cd274,S100a14,Serpinb1a,Ifih1,Spink5,Dhx58,Pik3ap1,Muc4,Havcr2,Trim30d,Nr1d1,Treml4,Rab7b,Gbp5,Gbp7,Zc3h12a,Oasl1,Ddx60,Nlrc4,Nlrc5,Parp14,Ifi213,Nlrp1b,Trim5,Ifi208,Isg15,Mndal,Ifi206	62/584
1_Member	GO Biological Processes	GO:0002218	activation of innate immune response	-10.4894	-7.50747	14469,15950,16803,19695,20128,21898,23960,53791,54123,54396,55932,56620,56644,58203,60533,66166,71586,80861,83490,171285,209387,229898,229900,268973,623121,637515,667823,100033459,100040462,102639543	Gbp2,Ifi203,Lbp,Reg3g,Trim30a,Tlr4,Oas1g,Tlr5,Irf7,Irgm2,Gbp3,Clec4n,Clec7a,Zbp1,Cd274,S100a14,Ifih1,Dhx58,Pik3ap1,Havcr2,Trim30d,Gbp5,Gbp7,Nlrc4,Ifi213,Nlrp1b,Trim5,Ifi208,Mndal,Ifi206	30/178
1_Member	GO Biological Processes	GO:0045088	regulation of innate immune response	-9.70726	-6.82678	11846,12363,12491,14191,14469,15040,15950,16149,16803,17381,17916,17969,19695,20128,20723,21898,21929,23960,26365,53791,54123,54396,55932,56620,56644,58185,58203,60533,66166,66222,71586,80861,83490,171285,209387,217166,224840,226421,229898,229900,231655,234311,268973,434341,547253,623121,637515,667823,100033459,100038882,100040462,102639543	Arg1,Casp4,Cd36,Fgr,Gbp2,H2-T23,Ifi203,Cd74,Lbp,Mmp12,Myo1f,Ncf1,Reg3g,Trim30a,Serpinb9,Tlr4,Tnfaip3,Oas1g,Ceacam1,Tlr5,Irf7,Irgm2,Gbp3,Clec4n,Clec7a,Rsad2,Zbp1,Cd274,S100a14,Serpinb1a,Ifih1,Dhx58,Pik3ap1,Havcr2,Trim30d,Nr1d1,Treml4,Rab7b,Gbp5,Gbp7,Oasl1,Ddx60,Nlrc4,Nlrc5,Parp14,Ifi213,Nlrp1b,Trim5,Ifi208,Isg15,Mndal,Ifi206	52/486
1_Member	GO Biological Processes	GO:0045089	positive regulation of innate immune response	-9.16341	-6.33408	12363,12491,14469,15040,15950,16149,16803,17381,19695,20128,21898,23960,53791,54123,54396,55932,56620,56644,58185,58203,60533,66166,71586,80861,83490,171285,209387,224840,229898,229900,231655,234311,268973,434341,623121,637515,667823,100033459,100040462,102639543	Casp4,Cd36,Gbp2,H2-T23,Ifi203,Cd74,Lbp,Mmp12,Reg3g,Trim30a,Tlr4,Oas1g,Tlr5,Irf7,Irgm2,Gbp3,Clec4n,Clec7a,Rsad2,Zbp1,Cd274,S100a14,Ifih1,Dhx58,Pik3ap1,Havcr2,Trim30d,Treml4,Gbp5,Gbp7,Oasl1,Ddx60,Nlrc4,Nlrc5,Ifi213,Nlrp1b,Trim5,Ifi208,Mndal,Ifi206	40/330
1_Member	GO Biological Processes	GO:0002833	positive regulation of response to biotic stimulus	-8.63571	-5.91909	11846,12363,12491,14469,15040,15950,16149,16803,17381,19695,20128,21898,23960,53791,54123,54396,55932,56620,56644,58185,58203,60533,66166,71586,80861,83490,171285,209387,224840,229898,229900,231655,234311,268973,434341,623121,637515,667823,100033459,100040462,102639543	Arg1,Casp4,Cd36,Gbp2,H2-T23,Ifi203,Cd74,Lbp,Mmp12,Reg3g,Trim30a,Tlr4,Oas1g,Tlr5,Irf7,Irgm2,Gbp3,Clec4n,Clec7a,Rsad2,Zbp1,Cd274,S100a14,Ifih1,Dhx58,Pik3ap1,Havcr2,Trim30d,Treml4,Gbp5,Gbp7,Oasl1,Ddx60,Nlrc4,Nlrc5,Ifi213,Nlrp1b,Trim5,Ifi208,Mndal,Ifi206	41/358
1_Member	GO Biological Processes	GO:0002764	immune response-regulating signaling pathway	-5.56089	-3.37938	12047,12266,12298,12478,12482,12518,14293,14727,16803,18578,19264,19695,21898,22637,23960,53791,54123,54396,56620,56644,60533,66166,71586,74039,80861,83490,171285,195564,230738,319430,637515	Bcl2a1d,C3,Cacnb4,Cd19,Ms4a1,Cd79a,Fpr1,Lilrb4b,Lbp,Pde4b,Ptprc,Reg3g,Tlr4,Zap70,Oas1g,Tlr5,Irf7,Irgm2,Clec4n,Clec7a,Cd274,S100a14,Ifih1,Nfam1,Dhx58,Pik3ap1,Havcr2,Skint3,Zc3h12a,C5ar2,Nlrp1b	31/305
1_Member	GO Biological Processes	GO:0002757	immune response-activating signaling pathway	-5.49669	-3.33291	12047,12266,12298,12478,12482,12518,14293,16803,18578,19264,19695,21898,22637,23960,53791,54123,54396,56620,56644,60533,66166,71586,74039,80861,83490,171285,195564,230738,319430,637515	Bcl2a1d,C3,Cacnb4,Cd19,Ms4a1,Cd79a,Fpr1,Lbp,Pde4b,Ptprc,Reg3g,Tlr4,Zap70,Oas1g,Tlr5,Irf7,Irgm2,Clec4n,Clec7a,Cd274,S100a14,Ifih1,Nfam1,Dhx58,Pik3ap1,Havcr2,Skint3,Zc3h12a,C5ar2,Nlrp1b	30/292
1_Member	GO Biological Processes	GO:0002768	immune response-regulating cell surface receptor signaling pathway	-4.12042	-2.22894	12047,12266,12298,12478,12482,12518,14293,14727,16803,18578,19264,21898,22637,23960,53791,56620,56644,66166,74039,83490,195564,230738,319430	Bcl2a1d,C3,Cacnb4,Cd19,Ms4a1,Cd79a,Fpr1,Lilrb4b,Lbp,Pde4b,Ptprc,Tlr4,Zap70,Oas1g,Tlr5,Clec4n,Clec7a,S100a14,Nfam1,Pik3ap1,Skint3,Zc3h12a,C5ar2	23/232
1_Member	GO Biological Processes	GO:0002429	immune response-activating cell surface receptor signaling pathway	-4.02315	-2.14448	12047,12266,12298,12478,12482,12518,14293,16803,18578,19264,21898,22637,23960,53791,56620,56644,66166,74039,83490,195564,230738,319430	Bcl2a1d,C3,Cacnb4,Cd19,Ms4a1,Cd79a,Fpr1,Lbp,Pde4b,Ptprc,Tlr4,Zap70,Oas1g,Tlr5,Clec4n,Clec7a,S100a14,Nfam1,Pik3ap1,Skint3,Zc3h12a,C5ar2	22/220
1_Member	GO Biological Processes	GO:0002758	innate immune response-activating signaling pathway	-3.92572	-2.06987	16803,19695,21898,23960,53791,54123,54396,56620,56644,60533,66166,71586,80861,83490,171285,637515	Lbp,Reg3g,Tlr4,Oas1g,Tlr5,Irf7,Irgm2,Clec4n,Clec7a,Cd274,S100a14,Ifih1,Dhx58,Pik3ap1,Havcr2,Nlrp1b	16/135
1_Member	GO Biological Processes	GO:0002221	pattern recognition receptor signaling pathway	-3.81703	-1.97958	16803,19695,21898,23960,53791,54123,54396,56644,60533,66166,71586,80861,83490,171285,637515	Lbp,Reg3g,Tlr4,Oas1g,Tlr5,Irf7,Irgm2,Clec7a,Cd274,S100a14,Ifih1,Dhx58,Pik3ap1,Havcr2,Nlrp1b	15/124
1_Member	GO Biological Processes	GO:0002753	cytoplasmic pattern recognition receptor signaling pathway	-2.56708	-1.07577	21898,23960,54123,54396,71586,80861,83490,171285,637515	Tlr4,Oas1g,Irf7,Irgm2,Ifih1,Dhx58,Pik3ap1,Havcr2,Nlrp1b	9/73
1_Member	GO Biological Processes	GO:0002220	innate immune response activating cell surface receptor signaling pathway	-2.55175	-1.06631	16803,21898,23960,53791,56620,56644,66166,83490	Lbp,Tlr4,Oas1g,Tlr5,Clec4n,Clec7a,S100a14,Pik3ap1	8/60
1_Member	GO Biological Processes	GO:0002752	cell surface pattern recognition receptor signaling pathway	-2.51648	-1.04254	16803,21898,23960,53791,56644,66166,83490	Lbp,Tlr4,Oas1g,Tlr5,Clec7a,S100a14,Pik3ap1	7/48
2_Summary	GO Biological Processes	GO:0035456	response to interferon-beta	-15.4424	-11.503	12322,14469,15950,15953,15957,15959,20846,21822,23960,54396,55932,68713,100702,229900,240327,327959,432555,620913,623121,667214,100033459,100039796,100040462,102639543,229898,12981,14104,22339,20128,11826,12047,12955,13479,19225,239739,21929,80861,226421,268973,11421,12363,14068,16621,16790,17380,18675,50909,69585,100102,214523,233744,626834,11555,12716,18821,20568,20684,66402,66725,192653,12051,…	Camk2a,Gbp2,Ifi203,Ifi47,Ifit1,Ifit3,Stat1,Tgtp1,Oas1g,Irgm2,Gbp3,Ifitm1,Gbp6,Gbp7,Iigp1c,Xaf1,Gm5431,Gm12185,Ifi213,9930111J21Rik1,Ifi208,Tgtp2,Mndal,Ifi206,Gbp5,Csf2,Fasn,Vegfa,Trim30a,Aqp1,Bcl2a1d,Cryab,Dpep1,Ptgs2,Lamp3,Tnfaip3,Dhx58,Rab7b,Nlrc4,Ace,Casp4,F7,Klkb1,Anpep,Mme,Phex,C1ra,Hjv,Pcsk9,Tmprss4,Spon1,Klk13,Adrb2,Ckmt1,Pln,Slpi,Sp100,Sln,Lrrk2,Ttc36,Bcl3,Bdkrb2,Muc1,Zfp385b	64/-
2_Member	GO Biological Processes	GO:0035456	response to interferon-beta	-15.4424	-11.503	12322,14469,15950,15953,15957,15959,20846,21822,23960,54396,55932,68713,100702,229900,240327,327959,432555,620913,623121,667214,100033459,100039796,100040462,102639543	Camk2a,Gbp2,Ifi203,Ifi47,Ifit1,Ifit3,Stat1,Tgtp1,Oas1g,Irgm2,Gbp3,Ifitm1,Gbp6,Gbp7,Iigp1c,Xaf1,Gm5431,Gm12185,Ifi213,9930111J21Rik1,Ifi208,Tgtp2,Mndal,Ifi206	24/72
2_Member	GO Biological Processes	GO:0035458	cellular response to interferon-beta	-14.6967	-11.2141	12322,14469,15950,15953,15957,15959,20846,21822,23960,54396,55932,100702,229900,240327,432555,620913,623121,667214,100033459,100039796,100040462,102639543	Camk2a,Gbp2,Ifi203,Ifi47,Ifit1,Ifit3,Stat1,Tgtp1,Oas1g,Irgm2,Gbp3,Gbp6,Gbp7,Iigp1c,Gm5431,Gm12185,Ifi213,9930111J21Rik1,Ifi208,Tgtp2,Mndal,Ifi206	22/63
2_Member	GO Biological Processes	GO:0140971	regulation of AIM2 inflammasome complex assembly	-5.83413	-3.60686	14469,15950,229898,623121,100033459,100040462,102639543	Gbp2,Ifi203,Gbp5,Ifi213,Ifi208,Mndal,Ifi206	7/16
2_Member	GO Biological Processes	GO:0030224	monocyte differentiation	-5.10065	-3.02465	12981,14104,15950,22339,623121,100033459,100040462,102639543	Csf2,Fasn,Ifi203,Vegfa,Ifi213,Ifi208,Mndal,Ifi206	8/27
2_Member	GO Biological Processes	GO:0141086	negative regulation of inflammasome-mediated signaling pathway	-4.0045	-2.13506	15950,20128,54396,623121,100033459,100040462,102639543	Ifi203,Trim30a,Irgm2,Ifi213,Ifi208,Mndal,Ifi206	7/28
2_Member	GO Biological Processes	GO:0140972	negative regulation of AIM2 inflammasome complex assembly	-3.97262	-2.11161	15950,623121,100033459,100040462,102639543	Ifi203,Ifi213,Ifi208,Mndal,Ifi206	5/13
2_Member	GO Biological Processes	GO:2000117	negative regulation of cysteine-type endopeptidase activity	-3.74941	-1.92963	11826,12047,12955,13479,15950,19225,22339,239739,623121,100033459,100040462,102639543	Aqp1,Bcl2a1d,Cryab,Dpep1,Ifi203,Ptgs2,Vegfa,Lamp3,Ifi213,Ifi208,Mndal,Ifi206	12/86
2_Member	GO Biological Processes	GO:0039532	negative regulation of cytoplasmic pattern recognition receptor signaling pathway	-3.68148	-1.87867	15950,20128,21929,54396,80861,226421,623121,100033459,100040462,102639543	Ifi203,Trim30a,Tnfaip3,Irgm2,Dhx58,Rab7b,Ifi213,Ifi208,Mndal,Ifi206	10/63
2_Member	GO Biological Processes	GO:0097202	activation of cysteine-type endopeptidase activity	-3.39791	-1.66101	15950,268973,623121,100033459,100040462,102639543	Ifi203,Nlrc4,Ifi213,Ifi208,Mndal,Ifi206	6/25
2_Member	GO Biological Processes	GO:0016485	protein processing	-2.78209	-1.22555	11421,12363,14068,15950,16621,16790,17380,18675,50909,69585,100102,214523,233744,268973,623121,626834,100033459,100040462,102639543	Ace,Casp4,F7,Ifi203,Klkb1,Anpep,Mme,Phex,C1ra,Hjv,Pcsk9,Tmprss4,Spon1,Nlrc4,Ifi213,Klk13,Ifi208,Mndal,Ifi206	19/220
2_Member	GO Biological Processes	GO:0051100	negative regulation of binding	-2.36533	-0.941597	11555,12716,15950,18821,20568,20684,66402,66725,100102,192653,623121,100033459,100040462,102639543	Adrb2,Ckmt1,Ifi203,Pln,Slpi,Sp100,Sln,Lrrk2,Pcsk9,Ttc36,Ifi213,Ifi208,Mndal,Ifi206	14/155
2_Member	GO Biological Processes	GO:0072331	signal transduction by p53 class mediator	-2.28754	-0.88365	12051,12062,15950,17829,20684,241494,623121,100033459,100040462,102639543	Bcl3,Bdkrb2,Ifi203,Muc1,Sp100,Zfp385b,Ifi213,Ifi208,Mndal,Ifi206	10/95
2_Member	GO Biological Processes	GO:0031638	zymogen activation	-2.21382	-0.831514	15950,16621,50909,268973,623121,100033459,100040462,102639543	Ifi203,Klkb1,C1ra,Nlrc4,Ifi213,Ifi208,Mndal,Ifi206	8/68
2_Member	GO Biological Processes	GO:0072332	intrinsic apoptotic signaling pathway by p53 class mediator	-2.17561	-0.811442	12051,12062,15950,241494,623121,100033459,100040462,102639543	Bcl3,Bdkrb2,Ifi203,Zfp385b,Ifi213,Ifi208,Mndal,Ifi206	8/69
3_Summary	GO Biological Processes	GO:0003341	cilium movement	-13.8681	-10.4525	11829,18952,21645,56087,68922,69327,70426,70989,71236,73301,74052,74453,75050,75563,78774,78801,101100,110082,110083,212517,212892,226265,227736,237806,238055,241116,244653,269209,320277,330355,330830,380654,381107,381229,381917,627872,100048534,100101919,19888,320214,381741,67971,237891,17760,80718,242646,286942,192653,212190,227753,241112,280408,436062,668310,100039953,100502861,11472,13731,202…	Aqp4,Septin4,Tcte1,Dnah10,Dnai1,Pierce1,Tekt5,Jhy,Rsph14,Ttc29,Ttc21a,Cfap53,Kif27,Dnali1,Cfap61,Ak7,Ttll3,Dnah5,Dnah12,Cfap44,Rsph4a,Eno4,Cfap157,Dnah9,Apob,Cfap65,Hydin,Stk36,Spef2,Dnah6,Drc7,Cfap54,Tmem232,Cfap58,Dnah3,Dnah7a,Cfap43,Dnah7c,Rp1,Cfap91,Lrrc43,Tppp3,Gas2l2,Map6,Rab27b,Dynlt4,Kif19a,Ttc36,Ubxn10,Gsn,Catip,Rilp,Cibar2,Cc2d2b,Gfy,Ccdc13,Actn2,Emp2,Scin,Ccl5,Cryab,Rgs14,Pard6b,Khdc3,…	70/-
3_Member	GO Biological Processes	GO:0003341	cilium movement	-13.8681	-10.4525	11829,18952,21645,56087,68922,69327,70426,70989,71236,73301,74052,74453,75050,75563,78774,78801,101100,110082,110083,212517,212892,226265,227736,237806,238055,241116,244653,269209,320277,330355,330830,380654,381107,381229,381917,627872,100048534,100101919	Aqp4,Septin4,Tcte1,Dnah10,Dnai1,Pierce1,Tekt5,Jhy,Rsph14,Ttc29,Ttc21a,Cfap53,Kif27,Dnali1,Cfap61,Ak7,Ttll3,Dnah5,Dnah12,Cfap44,Rsph4a,Eno4,Cfap157,Dnah9,Apob,Cfap65,Hydin,Stk36,Spef2,Dnah6,Drc7,Cfap54,Tmem232,Cfap58,Dnah3,Dnah7a,Cfap43,Dnah7c	38/214
3_Member	GO Biological Processes	GO:0060294	cilium movement involved in cell motility	-10.7459	-7.71564	18952,21645,56087,68922,70426,71236,74052,74453,75563,78774,101100,110082,110083,212517,212892,226265,227736,237806,238055,241116,320277,330355,330830,380654,381107,381229,381917,627872,100048534,100101919	Septin4,Tcte1,Dnah10,Dnai1,Tekt5,Rsph14,Ttc21a,Cfap53,Dnali1,Cfap61,Ttll3,Dnah5,Dnah12,Cfap44,Rsph4a,Eno4,Cfap157,Dnah9,Apob,Cfap65,Spef2,Dnah6,Drc7,Cfap54,Tmem232,Cfap58,Dnah3,Dnah7a,Cfap43,Dnah7c	30/174
3_Member	GO Biological Processes	GO:0001539	cilium or flagellum-dependent cell motility	-10.3022	-7.36376	18952,21645,56087,68922,70426,71236,74052,74453,75563,78774,101100,110082,110083,212517,212892,226265,227736,237806,238055,241116,320277,330355,330830,380654,381107,381229,381917,627872,100048534,100101919	Septin4,Tcte1,Dnah10,Dnai1,Tekt5,Rsph14,Ttc21a,Cfap53,Dnali1,Cfap61,Ttll3,Dnah5,Dnah12,Cfap44,Rsph4a,Eno4,Cfap157,Dnah9,Apob,Cfap65,Spef2,Dnah6,Drc7,Cfap54,Tmem232,Cfap58,Dnah3,Dnah7a,Cfap43,Dnah7c	30/181
3_Member	GO Biological Processes	GO:0060285	cilium-dependent cell motility	-10.3022	-7.36376	18952,21645,56087,68922,70426,71236,74052,74453,75563,78774,101100,110082,110083,212517,212892,226265,227736,237806,238055,241116,320277,330355,330830,380654,381107,381229,381917,627872,100048534,100101919	Septin4,Tcte1,Dnah10,Dnai1,Tekt5,Rsph14,Ttc21a,Cfap53,Dnali1,Cfap61,Ttll3,Dnah5,Dnah12,Cfap44,Rsph4a,Eno4,Cfap157,Dnah9,Apob,Cfap65,Spef2,Dnah6,Drc7,Cfap54,Tmem232,Cfap58,Dnah3,Dnah7a,Cfap43,Dnah7c	30/181
3_Member	GO Biological Processes	GO:0035082	axoneme assembly	-8.53433	-5.82994	19888,68922,69327,70989,78801,110082,212517,212892,227736,241116,244653,269209,320214,320277,330830,381229,381741,627872,100048534,100101919	Rp1,Dnai1,Pierce1,Jhy,Ak7,Dnah5,Cfap44,Rsph4a,Cfap157,Cfap65,Hydin,Stk36,Cfap91,Spef2,Drc7,Cfap58,Lrrc43,Dnah7a,Cfap43,Dnah7c	20/100
3_Member	GO Biological Processes	GO:0001578	microtubule bundle formation	-7.71286	-5.14702	19888,67971,68922,69327,70989,78801,110082,212517,212892,227736,237891,241116,244653,269209,320214,320277,330830,381229,381741,627872,100048534,100101919	Rp1,Tppp3,Dnai1,Pierce1,Jhy,Ak7,Dnah5,Cfap44,Rsph4a,Cfap157,Gas2l2,Cfap65,Hydin,Stk36,Cfap91,Spef2,Drc7,Cfap58,Lrrc43,Dnah7a,Cfap43,Dnah7c	22/133
3_Member	GO Biological Processes	GO:0007018	microtubule-based movement	-7.05638	-4.59503	11829,17760,18952,21645,56087,68922,69327,70426,70989,71236,73301,74052,74453,75050,75563,78774,78801,80718,101100,110082,110083,212517,212892,226265,227736,237806,238055,241116,242646,244653,269209,286942,320277,330355,330830,380654,381107,381229,381917,627872,100048534,100101919	Aqp4,Map6,Septin4,Tcte1,Dnah10,Dnai1,Pierce1,Tekt5,Jhy,Rsph14,Ttc29,Ttc21a,Cfap53,Kif27,Dnali1,Cfap61,Ak7,Rab27b,Ttll3,Dnah5,Dnah12,Cfap44,Rsph4a,Eno4,Cfap157,Dnah9,Apob,Cfap65,Dynlt4,Hydin,Stk36,Kif19a,Spef2,Dnah6,Drc7,Cfap54,Tmem232,Cfap58,Dnah3,Dnah7a,Cfap43,Dnah7c	42/422
3_Member	GO Biological Processes	GO:0044782	cilium organization	-6.9751	-4.52059	19888,68922,69327,70426,70989,73301,74052,75050,75563,78774,78801,101100,110082,192653,212190,212517,212892,226265,227736,227753,241112,241116,244653,269209,280408,286942,320214,320277,330830,380654,381229,381741,436062,627872,668310,100039953,100048534,100101919,100502861	Rp1,Dnai1,Pierce1,Tekt5,Jhy,Ttc29,Ttc21a,Kif27,Dnali1,Cfap61,Ak7,Ttll3,Dnah5,Ttc36,Ubxn10,Cfap44,Rsph4a,Eno4,Cfap157,Gsn,Catip,Cfap65,Hydin,Stk36,Rilp,Kif19a,Cfap91,Spef2,Drc7,Cfap54,Cfap58,Lrrc43,Cibar2,Dnah7a,Cc2d2b,Gfy,Cfap43,Dnah7c,Ccdc13	39/379
3_Member	GO Biological Processes	GO:0030317	flagellated sperm motility	-5.84737	-3.61606	18952,21645,68922,71236,74052,74453,75563,78774,101100,110082,212517,226265,227736,238055,241116,320277,330830,380654,381107,381229,100048534	Septin4,Tcte1,Dnai1,Rsph14,Ttc21a,Cfap53,Dnali1,Cfap61,Ttll3,Dnah5,Cfap44,Eno4,Cfap157,Apob,Cfap65,Spef2,Drc7,Cfap54,Tmem232,Cfap58,Cfap43	21/156
3_Member	GO Biological Processes	GO:0060271	cilium assembly	-5.79118	-3.57582	19888,68922,69327,70426,70989,75050,75563,78774,78801,101100,110082,192653,212190,212517,212892,227736,227753,241116,244653,269209,280408,320214,320277,330830,380654,381229,381741,436062,627872,668310,100039953,100048534,100101919,100502861	Rp1,Dnai1,Pierce1,Tekt5,Jhy,Kif27,Dnali1,Cfap61,Ak7,Ttll3,Dnah5,Ttc36,Ubxn10,Cfap44,Rsph4a,Cfap157,Gsn,Cfap65,Hydin,Stk36,Rilp,Cfap91,Spef2,Drc7,Cfap54,Cfap58,Lrrc43,Cibar2,Dnah7a,Cc2d2b,Gfy,Cfap43,Dnah7c,Ccdc13	34/343
3_Member	GO Biological Processes	GO:0097722	sperm motility	-5.49287	-3.33255	18952,21645,68922,71236,74052,74453,75563,78774,101100,110082,212517,226265,227736,238055,241116,320277,330830,380654,381107,381229,100048534	Septin4,Tcte1,Dnai1,Rsph14,Ttc21a,Cfap53,Dnali1,Cfap61,Ttll3,Dnah5,Cfap44,Eno4,Cfap157,Apob,Cfap65,Spef2,Drc7,Cfap54,Tmem232,Cfap58,Cfap43	21/164
3_Member	GO Biological Processes	GO:0030031	cell projection assembly	-4.61971	-2.62383	11472,13731,19888,20259,20304,68922,69327,70426,70989,75050,75563,78774,78801,101100,110082,192653,212190,212517,212892,227736,227753,241116,244653,269209,280408,320214,320277,330830,380654,381229,381741,436062,627872,668310,100039953,100048534,100101919,100502861	Actn2,Emp2,Rp1,Scin,Ccl5,Dnai1,Pierce1,Tekt5,Jhy,Kif27,Dnali1,Cfap61,Ak7,Ttll3,Dnah5,Ttc36,Ubxn10,Cfap44,Rsph4a,Cfap157,Gsn,Cfap65,Hydin,Stk36,Rilp,Cfap91,Spef2,Drc7,Cfap54,Cfap58,Lrrc43,Cibar2,Dnah7a,Cc2d2b,Gfy,Cfap43,Dnah7c,Ccdc13	38/456
3_Member	GO Biological Processes	GO:0120031	plasma membrane bounded cell projection assembly	-4.53518	-2.56229	11472,13731,19888,20304,68922,69327,70426,70989,75050,75563,78774,78801,101100,110082,192653,212190,212517,212892,227736,227753,241116,244653,269209,280408,320214,320277,330830,380654,381229,381741,436062,627872,668310,100039953,100048534,100101919,100502861	Actn2,Emp2,Rp1,Ccl5,Dnai1,Pierce1,Tekt5,Jhy,Kif27,Dnali1,Cfap61,Ak7,Ttll3,Dnah5,Ttc36,Ubxn10,Cfap44,Rsph4a,Cfap157,Gsn,Cfap65,Hydin,Stk36,Rilp,Cfap91,Spef2,Drc7,Cfap54,Cfap58,Lrrc43,Cibar2,Dnah7a,Cc2d2b,Gfy,Cfap43,Dnah7c,Ccdc13	37/443
3_Member	GO Biological Processes	GO:0120316	sperm flagellum assembly	-4.49085	-2.52019	75563,78774,212517,227736,241116,320277,330830,380654,381229,100048534	Dnali1,Cfap61,Cfap44,Cfap157,Cfap65,Spef2,Drc7,Cfap54,Cfap58,Cfap43	10/51
3_Member	GO Biological Processes	GO:0007288	sperm axoneme assembly	-3.52404	-1.76027	212517,227736,241116,320277,330830,381229,100048534	Cfap44,Cfap157,Cfap65,Spef2,Drc7,Cfap58,Cfap43	7/33
3_Member	GO Biological Processes	GO:0044458	motile cilium assembly	-3.38018	-1.6462	70989,75563,78774,212517,227736,241116,320277,330830,380654,381229,100048534	Jhy,Dnali1,Cfap61,Cfap44,Cfap157,Cfap65,Spef2,Drc7,Cfap54,Cfap58,Cfap43	11/81
3_Member	GO Biological Processes	GO:0000226	microtubule cytoskeleton organization	-2.13938	-0.78001	12955,17760,19888,51791,58220,66991,67971,68922,69327,70989,78785,78801,110082,212517,212892,227736,237891,241116,244653,269209,286942,320159,320214,320277,330830,380842,381077,381175,381229,381741,627872,100048534,100101919,100502861,100504234	Cryab,Map6,Rp1,Rgs14,Pard6b,Khdc3,Tppp3,Dnai1,Pierce1,Jhy,Clip4,Ak7,Dnah5,Cfap44,Rsph4a,Cfap157,Gas2l2,Cfap65,Hydin,Stk36,Kif19a,Togaram2,Cfap91,Spef2,Drc7,Stmnd1,Ccdc78,Ccdc68,Cfap58,Lrrc43,Dnah7a,Cfap43,Dnah7c,Ccdc13,Ccdc170	35/557
4_Summary	GO Biological Processes	GO:0042742	defense response to bacterium	-13.7889	-10.4313	11535,11727,11745,11826,12051,12363,12491,13586,13587,14191,14469,15040,15162,15439,16173,16176,16197,16803,16819,17105,17110,17194,17472,17476,17916,17969,18778,18787,19695,20249,20568,20723,21898,21946,22041,23960,54396,55932,58217,58809,77397,78416,98365,100689,100702,171285,229898,229900,230828,236573,246728,268973,100034251,100038882,11891,12266,13731,15139,20299,70450	Adm,Ang,Anxa3,Aqp1,Bcl3,Casp4,Cd36,Ear1,Ear2,Fgr,Gbp2,H2-T23,Hck,Hp,Il18,Il1b,Il7r,Lbp,Lcn2,Lyz2,Lyz1,Mbl1,Gbp4,Mpeg1,Myo1f,Ncf1,Pla2g1b,Serpine1,Reg3g,Scd1,Slpi,Serpinb9,Tlr4,Pglyrp1,Trf,Oas1g,Irgm2,Gbp3,Trem1,Rnase4,Lyz3,Rnase6,Slamf9,Spon2,Gbp6,Havcr2,Gbp5,Gbp7,Il22ra1,Gbp9,Oas2,Nlrc4,Wfdc17,Isg15,Rab27a,C3,Emp2,Hc,Ccl22,Unc13d	60/-
4_Member	GO Biological Processes	GO:0042742	defense response to bacterium	-13.7889	-10.4313	11535,11727,11745,11826,12051,12363,12491,13586,13587,14191,14469,15040,15162,15439,16173,16176,16197,16803,16819,17105,17110,17194,17472,17476,17916,17969,18778,18787,19695,20249,20568,20723,21898,21946,22041,23960,54396,55932,58217,58809,77397,78416,98365,100689,100702,171285,229898,229900,230828,236573,246728,268973,100034251,100038882	Adm,Ang,Anxa3,Aqp1,Bcl3,Casp4,Cd36,Ear1,Ear2,Fgr,Gbp2,H2-T23,Hck,Hp,Il18,Il1b,Il7r,Lbp,Lcn2,Lyz2,Lyz1,Mbl1,Gbp4,Mpeg1,Myo1f,Ncf1,Pla2g1b,Serpine1,Reg3g,Scd1,Slpi,Serpinb9,Tlr4,Pglyrp1,Trf,Oas1g,Irgm2,Gbp3,Trem1,Rnase4,Lyz3,Rnase6,Slamf9,Spon2,Gbp6,Havcr2,Gbp5,Gbp7,Il22ra1,Gbp9,Oas2,Nlrc4,Wfdc17,Isg15	54/407
4_Member	GO Biological Processes	GO:0050830	defense response to Gram-positive bacterium	-11.1515	-8.06693	11535,11727,12363,12491,13586,13587,14191,14469,15040,15162,16173,16176,16197,16803,17105,17110,17194,17472,17476,17916,17969,18778,19695,20249,21946,55932,58809,77397,78416,100702,171285,229900,236573	Adm,Ang,Casp4,Cd36,Ear1,Ear2,Fgr,Gbp2,H2-T23,Hck,Il18,Il1b,Il7r,Lbp,Lyz2,Lyz1,Mbl1,Gbp4,Mpeg1,Myo1f,Ncf1,Pla2g1b,Reg3g,Scd1,Pglyrp1,Gbp3,Rnase4,Lyz3,Rnase6,Gbp6,Havcr2,Gbp7,Gbp9	33/201
4_Member	GO Biological Processes	GO:0001906	cell killing	-6.16141	-3.88299	11891,12266,13731,14469,15040,15139,16173,16197,17105,17110,17194,17969,20299,20723,21946,54396,55932,58217,70450,77397,229898,229900	Rab27a,C3,Emp2,Gbp2,H2-T23,Hc,Il18,Il7r,Lyz2,Lyz1,Mbl1,Ncf1,Ccl22,Serpinb9,Pglyrp1,Irgm2,Gbp3,Trem1,Unc13d,Lyz3,Gbp5,Gbp7	22/162
4_Member	GO Biological Processes	GO:0031640	killing of cells of another organism	-4.29341	-2.3611	14469,15139,17105,17110,17194,17969,20299,21946,54396,55932,58217,77397,229898,229900	Gbp2,Hc,Lyz2,Lyz1,Mbl1,Ncf1,Ccl22,Pglyrp1,Irgm2,Gbp3,Trem1,Lyz3,Gbp5,Gbp7	14/100
4_Member	GO Biological Processes	GO:0141061	disruption of cell in another organism	-4.29341	-2.3611	14469,15139,17105,17110,17194,17969,20299,21946,54396,55932,58217,77397,229898,229900	Gbp2,Hc,Lyz2,Lyz1,Mbl1,Ncf1,Ccl22,Pglyrp1,Irgm2,Gbp3,Trem1,Lyz3,Gbp5,Gbp7	14/100
4_Member	GO Biological Processes	GO:0050829	defense response to Gram-negative bacterium	-3.01954	-1.39567	11535,11826,16803,17105,17110,17476,18787,19695,21898,54396,58217,77397,78416,230828	Adm,Aqp1,Lbp,Lyz2,Lyz1,Mpeg1,Serpine1,Reg3g,Tlr4,Irgm2,Trem1,Lyz3,Rnase6,Il22ra1	14/132
4_Member	GO Biological Processes	GO:0141060	disruption of anatomical structure in another organism	-2.77236	-1.21668	14469,15139,17105,17110,17194,17969,20299,21946,54396,55932,58217,77397,229898,229900	Gbp2,Hc,Lyz2,Lyz1,Mbl1,Ncf1,Ccl22,Pglyrp1,Irgm2,Gbp3,Trem1,Lyz3,Gbp5,Gbp7	14/140
5_Summary	GO Biological Processes	GO:0006954	inflammatory response	-13.3892	-10.0828	11514,11596,11606,11689,12062,12156,12266,12363,12654,13058,13479,14104,14293,14345,15139,15162,15439,16173,16176,16181,16182,16414,16427,16621,16803,17969,19695,20210,20211,20299,20304,20305,20309,20361,20698,20716,20723,21898,21929,22163,22361,23887,26887,53791,54199,56644,59289,66222,70450,75697,76527,77125,78801,81600,83382,108078,171285,229898,230738,268973,319430,330122,381493,637515	Adcy8,Ager,Agt,Alox5,Bdkrb2,Bmp2,C3,Casp4,Chi3l1,Cybb,Dpep1,Fasn,Fpr1,Fut4,Hc,Hck,Hp,Il18,Il1b,Il1rn,Il18r1,Itgb2,Itih4,Klkb1,Lbp,Ncf1,Reg3g,Saa3,Saa4,Ccl22,Ccl5,Ccl6,Cxcl15,Sema7a,Sphk1,Serpina3n,Serpinb9,Tlr4,Tnfaip3,Tnfrsf4,Vnn1,Ggt5,Chst4,Tlr5,Ccrl2,Clec7a,Ackr2,Serpinb1a,Unc13d,C2cd4b,Il34,Il33,Ak7,Chia1,Siglece,Olr1,Havcr2,Gbp5,Zc3h12a,Nlrc4,C5ar2,Cxcl3,S100a7a,Nlrp1b	64/-
5_Member	GO Biological Processes	GO:0006954	inflammatory response	-13.3892	-10.0828	11514,11596,11606,11689,12062,12156,12266,12363,12654,13058,13479,14104,14293,14345,15139,15162,15439,16173,16176,16181,16182,16414,16427,16621,16803,17969,19695,20210,20211,20299,20304,20305,20309,20361,20698,20716,20723,21898,21929,22163,22361,23887,26887,53791,54199,56644,59289,66222,70450,75697,76527,77125,78801,81600,83382,108078,171285,229898,230738,268973,319430,330122,381493,637515	Adcy8,Ager,Agt,Alox5,Bdkrb2,Bmp2,C3,Casp4,Chi3l1,Cybb,Dpep1,Fasn,Fpr1,Fut4,Hc,Hck,Hp,Il18,Il1b,Il1rn,Il18r1,Itgb2,Itih4,Klkb1,Lbp,Ncf1,Reg3g,Saa3,Saa4,Ccl22,Ccl5,Ccl6,Cxcl15,Sema7a,Sphk1,Serpina3n,Serpinb9,Tlr4,Tnfaip3,Tnfrsf4,Vnn1,Ggt5,Chst4,Tlr5,Ccrl2,Clec7a,Ackr2,Serpinb1a,Unc13d,C2cd4b,Il34,Il33,Ak7,Chia1,Siglece,Olr1,Havcr2,Gbp5,Zc3h12a,Nlrc4,C5ar2,Cxcl3,S100a7a,Nlrp1b	64/553
6_Summary	GO Biological Processes	GO:0009615	response to virus	-12.1773	-8.95797	12051,14732,15950,15957,15959,16411,16819,17381,18985,19264,20128,20846,21822,23960,23962,54123,54396,57444,58185,58203,67775,68713,70450,71586,72536,76933,77125,80861,100689,209387,224840,229898,229900,230738,231655,234311,246728,545030,623121,637515,667370,667823,100033459,100038882,100040462,102639543,12265,16149,17069,20304,20568,20684,227753,214523,239739	Bcl3,Gpam,Ifi203,Ifit1,Ifit3,Itgax,Lcn2,Mmp12,Pou2af1,Ptprc,Trim30a,Stat1,Tgtp1,Oas1g,Oasl2,Irf7,Irgm2,Isg20,Rsad2,Zbp1,Rtp4,Ifitm1,Unc13d,Ifih1,Tagap,Ifi27l2a,Il33,Dhx58,Spon2,Trim30d,Treml4,Gbp5,Gbp7,Zc3h12a,Oasl1,Ddx60,Oas2,Wdfy4,Ifi213,Nlrp1b,Ifit3b,Trim5,Ifi208,Isg15,Mndal,Ifi206,Ciita,Cd74,Ly6e,Ccl5,Slpi,Sp100,Gsn,Tmprss4,Lamp3	55/-
6_Member	GO Biological Processes	GO:0009615	response to virus	-12.1773	-8.95797	12051,14732,15950,15957,15959,16411,16819,17381,18985,19264,20128,20846,21822,23960,23962,54123,54396,57444,58185,58203,67775,68713,70450,71586,72536,76933,77125,80861,100689,209387,224840,229898,229900,230738,231655,234311,246728,545030,623121,637515,667370,667823,100033459,100038882,100040462,102639543	Bcl3,Gpam,Ifi203,Ifit1,Ifit3,Itgax,Lcn2,Mmp12,Pou2af1,Ptprc,Trim30a,Stat1,Tgtp1,Oas1g,Oasl2,Irf7,Irgm2,Isg20,Rsad2,Zbp1,Rtp4,Ifitm1,Unc13d,Ifih1,Tagap,Ifi27l2a,Il33,Dhx58,Spon2,Trim30d,Treml4,Gbp5,Gbp7,Zc3h12a,Oasl1,Ddx60,Oas2,Wdfy4,Ifi213,Nlrp1b,Ifit3b,Trim5,Ifi208,Isg15,Mndal,Ifi206	46/339
6_Member	GO Biological Processes	GO:0048525	negative regulation of viral process	-11.2589	-8.1443	12265,15950,16149,17069,20128,20304,20568,20684,20846,23960,23962,57444,58185,68713,71586,209387,227753,231655,246728,623121,667823,100033459,100038882,100040462,102639543	Ciita,Ifi203,Cd74,Ly6e,Trim30a,Ccl5,Slpi,Sp100,Stat1,Oas1g,Oasl2,Isg20,Rsad2,Ifitm1,Ifih1,Trim30d,Gsn,Oasl1,Oas2,Ifi213,Trim5,Ifi208,Isg15,Mndal,Ifi206	25/116
6_Member	GO Biological Processes	GO:0051607	defense response to virus	-10.0846	-7.16637	14732,15950,15957,15959,16411,19264,20128,20846,23960,23962,54123,57444,58185,58203,67775,68713,70450,71586,72536,77125,80861,100689,209387,224840,229898,229900,231655,234311,246728,623121,637515,667370,667823,100033459,100038882,100040462,102639543	Gpam,Ifi203,Ifit1,Ifit3,Itgax,Ptprc,Trim30a,Stat1,Oas1g,Oasl2,Irf7,Isg20,Rsad2,Zbp1,Rtp4,Ifitm1,Unc13d,Ifih1,Tagap,Il33,Dhx58,Spon2,Trim30d,Treml4,Gbp5,Gbp7,Oasl1,Ddx60,Oas2,Ifi213,Nlrp1b,Ifit3b,Trim5,Ifi208,Isg15,Mndal,Ifi206	37/269
6_Member	GO Biological Processes	GO:1903900	regulation of viral life cycle	-8.15157	-5.51413	12265,15950,16149,17069,20128,20304,20568,23960,23962,57444,58185,68713,71586,209387,214523,227753,231655,239739,246728,623121,667823,100033459,100038882,100040462,102639543	Ciita,Ifi203,Cd74,Ly6e,Trim30a,Ccl5,Slpi,Oas1g,Oasl2,Isg20,Rsad2,Ifitm1,Ifih1,Trim30d,Tmprss4,Gsn,Oasl1,Lamp3,Oas2,Ifi213,Trim5,Ifi208,Isg15,Mndal,Ifi206	25/160
6_Member	GO Biological Processes	GO:0045071	negative regulation of viral genome replication	-8.12081	-5.49358	15950,20304,20568,23960,23962,57444,58185,68713,71586,231655,246728,623121,100033459,100038882,100040462,102639543	Ifi203,Ccl5,Slpi,Oas1g,Oasl2,Isg20,Rsad2,Ifitm1,Ifih1,Oasl1,Oas2,Ifi213,Ifi208,Isg15,Mndal,Ifi206	16/67
6_Member	GO Biological Processes	GO:0050792	regulation of viral process	-7.78878	-5.20933	12265,15950,16149,17069,20128,20304,20568,20684,20846,23960,23962,57444,58185,68713,71586,209387,214523,227753,231655,239739,246728,623121,667823,100033459,100038882,100040462,102639543	Ciita,Ifi203,Cd74,Ly6e,Trim30a,Ccl5,Slpi,Sp100,Stat1,Oas1g,Oasl2,Isg20,Rsad2,Ifitm1,Ifih1,Trim30d,Tmprss4,Gsn,Oasl1,Lamp3,Oas2,Ifi213,Trim5,Ifi208,Isg15,Mndal,Ifi206	27/191
6_Member	GO Biological Processes	GO:0045069	regulation of viral genome replication	-5.52766	-3.35688	15950,20304,20568,23960,23962,57444,58185,68713,71586,231655,246728,623121,100033459,100038882,100040462,102639543	Ifi203,Ccl5,Slpi,Oas1g,Oasl2,Isg20,Rsad2,Ifitm1,Ifih1,Oasl1,Oas2,Ifi213,Ifi208,Isg15,Mndal,Ifi206	16/101
7_Summary	GO Biological Processes	GO:0002683	negative regulation of immune system process	-10.8896	-7.83299	11846,12483,12493,12606,13137,14191,14419,14727,14732,14960,15002,15040,15139,15950,16149,16197,16453,16792,17381,18383,18725,18726,18733,19264,20128,20390,20723,21929,21946,22163,22287,22364,23960,26365,54396,57781,60533,72432,77125,80861,83490,140474,170741,171285,217166,224792,226421,227326,230738,234515,235587,243958,319430,329731,434341,547253,623121,100033459,100038882,100040462,102639543,1…	Arg1,Cd22,Cd37,Cebpa,Cd55b,Fgr,Gal,Lilrb4b,Gpam,H2-Aa,H2-Ob,H2-T23,Hc,Ifi203,Cd74,Il7r,Jak3,Laptm5,Mmp12,Tnfrsf11b,Pira2,Lilra6,Pirb,Ptprc,Trim30a,Sftpd,Serpinb9,Tnfaip3,Pglyrp1,Tnfrsf4,Scgb1a1,Vpreb3,Oas1g,Ceacam1,Irgm2,Cd200r1,Cd274,Spink5,Il33,Dhx58,Pik3ap1,Muc4,Pilrb1,Havcr2,Nr1d1,Adgrf5,Rab7b,Gpr55,Zc3h12a,Inpp4b,Parp3,Siglecg,C5ar2,Tafa3,Nlrc5,Parp14,Ifi213,Ifi208,Isg15,Mndal,Ifi206,Alox5,S…	79/-
7_Member	GO Biological Processes	GO:0002683	negative regulation of immune system process	-10.8896	-7.83299	11846,12483,12493,12606,13137,14191,14419,14727,14732,14960,15002,15040,15139,15950,16149,16197,16453,16792,17381,18383,18725,18726,18733,19264,20128,20390,20723,21929,21946,22163,22287,22364,23960,26365,54396,57781,60533,72432,77125,80861,83490,140474,170741,171285,217166,224792,226421,227326,230738,234515,235587,243958,319430,329731,434341,547253,623121,100033459,100038882,100040462,102639543	Arg1,Cd22,Cd37,Cebpa,Cd55b,Fgr,Gal,Lilrb4b,Gpam,H2-Aa,H2-Ob,H2-T23,Hc,Ifi203,Cd74,Il7r,Jak3,Laptm5,Mmp12,Tnfrsf11b,Pira2,Lilra6,Pirb,Ptprc,Trim30a,Sftpd,Serpinb9,Tnfaip3,Pglyrp1,Tnfrsf4,Scgb1a1,Vpreb3,Oas1g,Ceacam1,Irgm2,Cd200r1,Cd274,Spink5,Il33,Dhx58,Pik3ap1,Muc4,Pilrb1,Havcr2,Nr1d1,Adgrf5,Rab7b,Gpr55,Zc3h12a,Inpp4b,Parp3,Siglecg,C5ar2,Tafa3,Nlrc5,Parp14,Ifi213,Ifi208,Isg15,Mndal,Ifi206	61/583
7_Member	GO Biological Processes	GO:0032102	negative regulation of response to external stimulus	-7.13008	-4.65472	11689,11846,12702,15040,15139,15937,15950,16621,17381,18787,19695,20347,20351,20361,20723,21929,21946,21960,22416,23960,26365,54396,57781,67547,67866,72432,77125,80861,83382,171285,210108,217166,230828,232983,237847,243958,319430,329731,434341,547253,623121,100033459,100038882,100040462,102639543	Alox5,Arg1,Socs3,H2-T23,Hc,Ier3,Ifi203,Klkb1,Mmp12,Serpine1,Reg3g,Sema3b,Sema4a,Sema7a,Serpinb9,Tnfaip3,Pglyrp1,Tnr,Wnt3a,Oas1g,Ceacam1,Irgm2,Cd200r1,Slc39a8,Wfdc1,Spink5,Il33,Dhx58,Siglece,Havcr2,D130043K22Rik,Nr1d1,Il22ra1,Cxcl17,Rtn4rl1,Siglecg,C5ar2,Tafa3,Nlrc5,Parp14,Ifi213,Ifi208,Isg15,Mndal,Ifi206	45/466
7_Member	GO Biological Processes	GO:0031348	negative regulation of defense response	-6.74552	-4.34216	11689,11846,12702,15040,15937,15950,17381,19695,20723,21929,21946,23960,26365,54396,57781,67547,67866,72432,77125,80861,83382,171285,217166,230828,232983,243958,329731,434341,547253,623121,100033459,100038882,100040462,102639543	Alox5,Arg1,Socs3,H2-T23,Ier3,Ifi203,Mmp12,Reg3g,Serpinb9,Tnfaip3,Pglyrp1,Oas1g,Ceacam1,Irgm2,Cd200r1,Slc39a8,Wfdc1,Spink5,Il33,Dhx58,Siglece,Havcr2,Nr1d1,Il22ra1,Cxcl17,Siglecg,Tafa3,Nlrc5,Parp14,Ifi213,Ifi208,Isg15,Mndal,Ifi206	34/312
7_Member	GO Biological Processes	GO:0050777	negative regulation of immune response	-6.22532	-3.92367	11846,13137,14727,15040,15950,16197,16453,17381,19264,20723,21929,21946,23960,26365,72432,77125,80861,140474,171285,230738,235587,434341,547253,623121,100033459,100038882,100040462,102639543	Arg1,Cd55b,Lilrb4b,H2-T23,Ifi203,Il7r,Jak3,Mmp12,Ptprc,Serpinb9,Tnfaip3,Pglyrp1,Oas1g,Ceacam1,Spink5,Il33,Dhx58,Muc4,Havcr2,Zc3h12a,Parp3,Nlrc5,Parp14,Ifi213,Ifi208,Isg15,Mndal,Ifi206	28/241
7_Member	GO Biological Processes	GO:0002832	negative regulation of response to biotic stimulus	-4.82186	-2.79768	11846,15040,15950,17381,20723,21929,23960,26365,54396,72432,80861,140474,171285,434341,547253,623121,100033459,100038882,100040462,102639543	Arg1,H2-T23,Ifi203,Mmp12,Serpinb9,Tnfaip3,Oas1g,Ceacam1,Irgm2,Spink5,Dhx58,Muc4,Havcr2,Nlrc5,Parp14,Ifi213,Ifi208,Isg15,Mndal,Ifi206	20/167
7_Member	GO Biological Processes	GO:0045824	negative regulation of innate immune response	-4.38795	-2.43901	11846,15040,15950,17381,20723,21929,23960,26365,80861,171285,434341,547253,623121,100033459,100038882,100040462,102639543	Arg1,H2-T23,Ifi203,Mmp12,Serpinb9,Tnfaip3,Oas1g,Ceacam1,Dhx58,Havcr2,Nlrc5,Parp14,Ifi213,Ifi208,Isg15,Mndal,Ifi206	17/137
8_Summary	GO Biological Processes	GO:0002694	regulation of leukocyte activation	-10.5384	-7.53301	11596,11846,12142,12478,12483,12493,12606,13137,14191,14419,14727,14732,14960,14961,14969,14999,15002,15040,16149,16173,16176,16197,16408,16453,16792,16803,18106,18828,19116,19264,20304,20390,20698,21336,21898,21929,21942,21946,22163,22287,22361,22416,22637,26365,56644,60533,66725,69583,74039,75345,77125,108723,171285,217166,217304,224792,230738,235587,243958,329731,381484,668101,100038947,16194,…	Ager,Arg1,Prdm1,Cd19,Cd22,Cd37,Cebpa,Cd55b,Fgr,Gal,Lilrb4b,Gpam,H2-Aa,H2-Ab1,H2-Eb1,H2-DMb1,H2-Ob,H2-T23,Cd74,Il18,Il1b,Il7r,Itgal,Jak3,Laptm5,Lbp,Cd244a,Plscr2,Prlr,Ptprc,Ccl5,Sftpd,Sphk1,Tacr1,Tlr4,Tnfaip3,Tnfrsf9,Pglyrp1,Tnfrsf4,Scgb1a1,Vnn1,Wnt3a,Zap70,Ceacam1,Clec7a,Cd274,Lrrk2,Tnfsf13,Nfam1,Slamf7,Il33,Card11,Havcr2,Nr1d1,Cd300lb,Adgrf5,Zc3h12a,Parp3,Siglecg,Tafa3,Gm5150,Sirpb1b,Sirpb1c,Il6…	100/-
8_Member	GO Biological Processes	GO:0002694	regulation of leukocyte activation	-10.5384	-7.53301	11596,11846,12142,12478,12483,12493,12606,13137,14191,14419,14727,14732,14960,14961,14969,14999,15002,15040,16149,16173,16176,16197,16408,16453,16792,16803,18106,18828,19116,19264,20304,20390,20698,21336,21898,21929,21942,21946,22163,22287,22361,22416,22637,26365,56644,60533,66725,69583,74039,75345,77125,108723,171285,217166,217304,224792,230738,235587,243958,329731,381484,668101,100038947	Ager,Arg1,Prdm1,Cd19,Cd22,Cd37,Cebpa,Cd55b,Fgr,Gal,Lilrb4b,Gpam,H2-Aa,H2-Ab1,H2-Eb1,H2-DMb1,H2-Ob,H2-T23,Cd74,Il18,Il1b,Il7r,Itgal,Jak3,Laptm5,Lbp,Cd244a,Plscr2,Prlr,Ptprc,Ccl5,Sftpd,Sphk1,Tacr1,Tlr4,Tnfaip3,Tnfrsf9,Pglyrp1,Tnfrsf4,Scgb1a1,Vnn1,Wnt3a,Zap70,Ceacam1,Clec7a,Cd274,Lrrk2,Tnfsf13,Nfam1,Slamf7,Il33,Card11,Havcr2,Nr1d1,Cd300lb,Adgrf5,Zc3h12a,Parp3,Siglecg,Tafa3,Gm5150,Sirpb1b,Sirpb1c	63/625
8_Member	GO Biological Processes	GO:0050865	regulation of cell activation	-9.87082	-6.97185	11596,11846,12142,12478,12483,12493,12606,13137,14191,14419,14727,14732,14960,14961,14969,14999,15002,15040,16149,16173,16176,16194,16197,16408,16453,16792,16803,18106,18828,19116,19264,20304,20390,20698,21336,21898,21929,21942,21946,22163,22287,22361,22416,22637,26365,56644,60533,66725,69583,74039,75345,77125,108723,171285,217166,217304,224792,230738,232801,235587,243958,329731,381484,668101,100…	Ager,Arg1,Prdm1,Cd19,Cd22,Cd37,Cebpa,Cd55b,Fgr,Gal,Lilrb4b,Gpam,H2-Aa,H2-Ab1,H2-Eb1,H2-DMb1,H2-Ob,H2-T23,Cd74,Il18,Il1b,Il6ra,Il7r,Itgal,Jak3,Laptm5,Lbp,Cd244a,Plscr2,Prlr,Ptprc,Ccl5,Sftpd,Sphk1,Tacr1,Tlr4,Tnfaip3,Tnfrsf9,Pglyrp1,Tnfrsf4,Scgb1a1,Vnn1,Wnt3a,Zap70,Ceacam1,Clec7a,Cd274,Lrrk2,Tnfsf13,Nfam1,Slamf7,Il33,Card11,Havcr2,Nr1d1,Cd300lb,Adgrf5,Zc3h12a,Lilra5,Parp3,Siglecg,Tafa3,Gm5150,Sirpb1…	65/680
8_Member	GO Biological Processes	GO:0070663	regulation of leukocyte proliferation	-8.99517	-6.19688	11596,11846,12483,12493,12981,12983,13137,14419,14727,14732,14960,14999,15040,16149,16173,16176,16408,16453,16792,18106,19116,19264,20304,20390,21336,21898,21942,22163,22287,22416,22637,26365,60533,76527,77125,108723,171285,243958	Ager,Arg1,Cd22,Cd37,Csf2,Csf2rb,Cd55b,Gal,Lilrb4b,Gpam,H2-Aa,H2-DMb1,H2-T23,Cd74,Il18,Il1b,Itgal,Jak3,Laptm5,Cd244a,Prlr,Ptprc,Ccl5,Sftpd,Tacr1,Tlr4,Tnfrsf9,Tnfrsf4,Scgb1a1,Wnt3a,Zap70,Ceacam1,Cd274,Il34,Il33,Card11,Havcr2,Siglecg	38/307
8_Member	GO Biological Processes	GO:0051249	regulation of lymphocyte activation	-8.29061	-5.6427	11596,11846,12142,12478,12483,12493,13137,14191,14419,14727,14732,14960,14961,14969,14999,15002,15040,16149,16173,16176,16197,16408,16453,16792,18106,19116,19264,20304,20390,21336,21898,21929,21942,21946,22163,22287,22361,22416,22637,26365,56644,60533,69583,74039,75345,108723,171285,230738,235587,243958,381484,668101,100038947	Ager,Arg1,Prdm1,Cd19,Cd22,Cd37,Cd55b,Fgr,Gal,Lilrb4b,Gpam,H2-Aa,H2-Ab1,H2-Eb1,H2-DMb1,H2-Ob,H2-T23,Cd74,Il18,Il1b,Il7r,Itgal,Jak3,Laptm5,Cd244a,Prlr,Ptprc,Ccl5,Sftpd,Tacr1,Tlr4,Tnfaip3,Tnfrsf9,Pglyrp1,Tnfrsf4,Scgb1a1,Vnn1,Wnt3a,Zap70,Ceacam1,Clec7a,Cd274,Tnfsf13,Nfam1,Slamf7,Card11,Havcr2,Zc3h12a,Parp3,Siglecg,Gm5150,Sirpb1b,Sirpb1c	53/549
8_Member	GO Biological Processes	GO:0050670	regulation of lymphocyte proliferation	-7.90271	-5.31412	11596,11846,12483,12493,13137,14419,14727,14732,14960,14999,15040,16149,16173,16176,16408,16453,16792,18106,19116,19264,20304,20390,21336,21898,21942,22163,22287,22416,22637,26365,60533,108723,171285,243958	Ager,Arg1,Cd22,Cd37,Cd55b,Gal,Lilrb4b,Gpam,H2-Aa,H2-DMb1,H2-T23,Cd74,Il18,Il1b,Itgal,Jak3,Laptm5,Cd244a,Prlr,Ptprc,Ccl5,Sftpd,Tacr1,Tlr4,Tnfrsf9,Tnfrsf4,Scgb1a1,Wnt3a,Zap70,Ceacam1,Cd274,Card11,Havcr2,Siglecg	34/280
8_Member	GO Biological Processes	GO:0032944	regulation of mononuclear cell proliferation	-7.70874	-5.14702	11596,11846,12483,12493,13137,14419,14727,14732,14960,14999,15040,16149,16173,16176,16408,16453,16792,18106,19116,19264,20304,20390,21336,21898,21942,22163,22287,22416,22637,26365,60533,108723,171285,243958	Ager,Arg1,Cd22,Cd37,Cd55b,Gal,Lilrb4b,Gpam,H2-Aa,H2-DMb1,H2-T23,Cd74,Il18,Il1b,Itgal,Jak3,Laptm5,Cd244a,Prlr,Ptprc,Ccl5,Sftpd,Tacr1,Tlr4,Tnfrsf9,Tnfrsf4,Scgb1a1,Wnt3a,Zap70,Ceacam1,Cd274,Card11,Havcr2,Siglecg	34/285
8_Member	GO Biological Processes	GO:0045785	positive regulation of cell adhesion	-6.94406	-4.50228	11596,11689,12491,13137,13731,14345,14727,14732,14960,14961,14969,14999,15002,15040,16149,16173,16176,16194,16197,16408,16414,16453,16878,18106,18167,18606,19264,20304,20750,22339,22361,22370,22416,22637,26365,26887,54357,58217,60533,70450,94214,108723,110351,171285,225341,381484,407800,668101,100038947	Ager,Alox5,Cd36,Cd55b,Emp2,Fut4,Lilrb4b,Gpam,H2-Aa,H2-Ab1,H2-Eb1,H2-DMb1,H2-Ob,H2-T23,Cd74,Il18,Il1b,Il6ra,Il7r,Itgal,Itgb2,Jak3,Lif,Cd244a,Npy2r,Enpp2,Ptprc,Ccl5,Spp1,Vegfa,Vnn1,Vtn,Wnt3a,Zap70,Ceacam1,Chst4,Epb41l4b,Trem1,Cd274,Unc13d,Spock2,Card11,Rap1gap,Havcr2,Lims2,Gm5150,Ecm2,Sirpb1b,Sirpb1c	49/537
8_Member	GO Biological Processes	GO:0002696	positive regulation of leukocyte activation	-6.89157	-4.46973	11596,12606,13137,14727,14732,14960,14961,14969,14999,15002,15040,16149,16173,16176,16197,16408,16453,16803,18106,19116,19264,20304,21336,21898,22163,22361,22416,22637,56644,60533,66725,69583,77125,108723,171285,217304,329731,381484,668101,100038947	Ager,Cebpa,Cd55b,Lilrb4b,Gpam,H2-Aa,H2-Ab1,H2-Eb1,H2-DMb1,H2-Ob,H2-T23,Cd74,Il18,Il1b,Il7r,Itgal,Jak3,Lbp,Cd244a,Prlr,Ptprc,Ccl5,Tacr1,Tlr4,Tnfrsf4,Vnn1,Wnt3a,Zap70,Clec7a,Cd274,Lrrk2,Tnfsf13,Il33,Card11,Havcr2,Cd300lb,Tafa3,Gm5150,Sirpb1b,Sirpb1c	40/397
8_Member	GO Biological Processes	GO:0050867	positive regulation of cell activation	-6.6483	-4.2797	11596,12606,13137,14727,14732,14960,14961,14969,14999,15002,15040,16149,16173,16176,16197,16408,16453,16803,18106,19116,19264,20304,21336,21898,22163,22361,22416,22637,56644,60533,66725,69583,77125,108723,171285,217304,232801,329731,381484,668101,100038947	Ager,Cebpa,Cd55b,Lilrb4b,Gpam,H2-Aa,H2-Ab1,H2-Eb1,H2-DMb1,H2-Ob,H2-T23,Cd74,Il18,Il1b,Il7r,Itgal,Jak3,Lbp,Cd244a,Prlr,Ptprc,Ccl5,Tacr1,Tlr4,Tnfrsf4,Vnn1,Wnt3a,Zap70,Clec7a,Cd274,Lrrk2,Tnfsf13,Il33,Card11,Havcr2,Cd300lb,Lilra5,Tafa3,Gm5150,Sirpb1b,Sirpb1c	41/421
8_Member	GO Biological Processes	GO:0022407	regulation of cell-cell adhesion	-6.44369	-4.10208	11596,11689,11846,12156,12493,13137,14345,14727,14732,14960,14961,14969,14999,15002,15040,16149,16173,16176,16181,16194,16197,16408,16414,16453,16792,18106,19264,20304,20390,21929,21960,22287,22339,22361,22416,22637,26365,26887,60533,108723,110351,140474,171285,230738,381484,668101,100038947	Ager,Alox5,Arg1,Bmp2,Cd37,Cd55b,Fut4,Lilrb4b,Gpam,H2-Aa,H2-Ab1,H2-Eb1,H2-DMb1,H2-Ob,H2-T23,Cd74,Il18,Il1b,Il1rn,Il6ra,Il7r,Itgal,Itgb2,Jak3,Laptm5,Cd244a,Ptprc,Ccl5,Sftpd,Tnfaip3,Tnr,Scgb1a1,Vegfa,Vnn1,Wnt3a,Zap70,Ceacam1,Chst4,Cd274,Card11,Rap1gap,Muc4,Havcr2,Zc3h12a,Gm5150,Sirpb1b,Sirpb1c	47/525
8_Member	GO Biological Processes	GO:0070665	positive regulation of leukocyte proliferation	-6.42738	-4.09096	11596,12981,12983,13137,14732,14999,15040,16149,16173,16176,16408,16453,18106,19116,19264,20304,21336,21898,22163,22416,22637,60533,76527,108723,171285	Ager,Csf2,Csf2rb,Cd55b,Gpam,H2-DMb1,H2-T23,Cd74,Il18,Il1b,Itgal,Jak3,Cd244a,Prlr,Ptprc,Ccl5,Tacr1,Tlr4,Tnfrsf4,Wnt3a,Zap70,Cd274,Il34,Card11,Havcr2	25/195
8_Member	GO Biological Processes	GO:0022409	positive regulation of cell-cell adhesion	-6.06065	-3.79995	11596,11689,13137,14345,14727,14732,14960,14961,14969,14999,15002,15040,16149,16173,16176,16194,16197,16408,16414,16453,18106,19264,20304,22361,22416,22637,26365,26887,60533,108723,110351,171285,381484,668101,100038947	Ager,Alox5,Cd55b,Fut4,Lilrb4b,Gpam,H2-Aa,H2-Ab1,H2-Eb1,H2-DMb1,H2-Ob,H2-T23,Cd74,Il18,Il1b,Il6ra,Il7r,Itgal,Itgb2,Jak3,Cd244a,Ptprc,Ccl5,Vnn1,Wnt3a,Zap70,Ceacam1,Chst4,Cd274,Card11,Rap1gap,Havcr2,Gm5150,Sirpb1b,Sirpb1c	35/349
8_Member	GO Biological Processes	GO:1903037	regulation of leukocyte cell-cell adhesion	-5.81054	-3.59124	11596,11689,11846,12493,13137,14345,14727,14732,14960,14961,14969,14999,15002,15040,16149,16173,16176,16197,16408,16414,16453,16792,18106,19264,20304,20390,22287,22361,22637,26365,26887,60533,108723,171285,230738,381484,668101,100038947	Ager,Alox5,Arg1,Cd37,Cd55b,Fut4,Lilrb4b,Gpam,H2-Aa,H2-Ab1,H2-Eb1,H2-DMb1,H2-Ob,H2-T23,Cd74,Il18,Il1b,Il7r,Itgal,Itgb2,Jak3,Laptm5,Cd244a,Ptprc,Ccl5,Sftpd,Scgb1a1,Vnn1,Zap70,Ceacam1,Chst4,Cd274,Card11,Havcr2,Zc3h12a,Gm5150,Sirpb1b,Sirpb1c	38/405
8_Member	GO Biological Processes	GO:1903039	positive regulation of leukocyte cell-cell adhesion	-5.77291	-3.56337	11596,11689,13137,14345,14727,14732,14960,14961,14969,14999,15002,15040,16149,16173,16176,16197,16408,16414,16453,18106,19264,20304,22361,22637,26887,60533,108723,171285,381484,668101,100038947	Ager,Alox5,Cd55b,Fut4,Lilrb4b,Gpam,H2-Aa,H2-Ab1,H2-Eb1,H2-DMb1,H2-Ob,H2-T23,Cd74,Il18,Il1b,Il7r,Itgal,Itgb2,Jak3,Cd244a,Ptprc,Ccl5,Vnn1,Zap70,Chst4,Cd274,Card11,Havcr2,Gm5150,Sirpb1b,Sirpb1c	31/298
8_Member	GO Biological Processes	GO:0050671	positive regulation of lymphocyte proliferation	-5.54841	-3.3705	11596,13137,14732,14999,15040,16149,16173,16176,16408,16453,18106,19116,19264,20304,21336,21898,22163,22416,22637,60533,108723,171285	Ager,Cd55b,Gpam,H2-DMb1,H2-T23,Cd74,Il18,Il1b,Itgal,Jak3,Cd244a,Prlr,Ptprc,Ccl5,Tacr1,Tlr4,Tnfrsf4,Wnt3a,Zap70,Cd274,Card11,Havcr2	22/176
8_Member	GO Biological Processes	GO:0032946	positive regulation of mononuclear cell proliferation	-5.42638	-3.27963	11596,13137,14732,14999,15040,16149,16173,16176,16408,16453,18106,19116,19264,20304,21336,21898,22163,22416,22637,60533,108723,171285	Ager,Cd55b,Gpam,H2-DMb1,H2-T23,Cd74,Il18,Il1b,Itgal,Jak3,Cd244a,Prlr,Ptprc,Ccl5,Tacr1,Tlr4,Tnfrsf4,Wnt3a,Zap70,Cd274,Card11,Havcr2	22/179
8_Member	GO Biological Processes	GO:0042129	regulation of T cell proliferation	-5.41688	-3.27346	11596,11846,12493,13137,14727,14732,14960,14999,15040,16173,16176,16408,16453,16792,18106,19264,20304,20390,21942,22287,22637,26365,60533,108723,171285	Ager,Arg1,Cd37,Cd55b,Lilrb4b,Gpam,H2-Aa,H2-DMb1,H2-T23,Il18,Il1b,Itgal,Jak3,Laptm5,Cd244a,Ptprc,Ccl5,Sftpd,Tnfrsf9,Scgb1a1,Zap70,Ceacam1,Cd274,Card11,Havcr2	25/221
8_Member	GO Biological Processes	GO:0051251	positive regulation of lymphocyte activation	-5.32616	-3.19581	11596,13137,14727,14732,14960,14961,14969,14999,15002,15040,16149,16173,16176,16197,16408,16453,18106,19116,19264,20304,21336,21898,22163,22361,22416,22637,56644,60533,69583,108723,171285,381484,668101,100038947	Ager,Cd55b,Lilrb4b,Gpam,H2-Aa,H2-Ab1,H2-Eb1,H2-DMb1,H2-Ob,H2-T23,Cd74,Il18,Il1b,Il7r,Itgal,Jak3,Cd244a,Prlr,Ptprc,Ccl5,Tacr1,Tlr4,Tnfrsf4,Vnn1,Wnt3a,Zap70,Clec7a,Cd274,Tnfsf13,Card11,Havcr2,Gm5150,Sirpb1b,Sirpb1c	34/360
8_Member	GO Biological Processes	GO:0002819	regulation of adaptive immune response	-5.31629	-3.19437	11596,11846,12266,13137,14727,14961,15040,15042,16149,16173,16176,16182,16197,16453,19264,21929,54123,56620,56644,58185,60533,69583,77125,140474,171285,230738,235587	Ager,Arg1,C3,Cd55b,Lilrb4b,H2-Ab1,H2-T23,H2-T24,Cd74,Il18,Il1b,Il18r1,Il7r,Jak3,Ptprc,Tnfaip3,Irf7,Clec4n,Clec7a,Rsad2,Cd274,Tnfsf13,Il33,Muc4,Havcr2,Zc3h12a,Parp3	27/253
8_Member	GO Biological Processes	GO:0050863	regulation of T cell activation	-4.93939	-2.89088	11596,11846,12142,12493,13137,14727,14732,14960,14961,14969,14999,15002,15040,16149,16173,16176,16197,16408,16453,16792,18106,19264,20304,20390,21942,22287,22361,22637,26365,60533,108723,171285,230738,381484,668101,100038947	Ager,Arg1,Prdm1,Cd37,Cd55b,Lilrb4b,Gpam,H2-Aa,H2-Ab1,H2-Eb1,H2-DMb1,H2-Ob,H2-T23,Cd74,Il18,Il1b,Il7r,Itgal,Jak3,Laptm5,Cd244a,Ptprc,Ccl5,Sftpd,Tnfrsf9,Scgb1a1,Vnn1,Zap70,Ceacam1,Cd274,Card11,Havcr2,Zc3h12a,Gm5150,Sirpb1b,Sirpb1c	36/408
8_Member	GO Biological Processes	GO:0002822	regulation of adaptive immune response based on somatic recombination of immune receptors built from immunoglobulin superfamily domains	-4.88172	-2.85147	11596,11846,12266,13137,14727,14961,15040,15042,16173,16176,16182,16197,16453,19264,21929,56620,56644,58185,60533,69583,77125,140474,171285,230738,235587	Ager,Arg1,C3,Cd55b,Lilrb4b,H2-Ab1,H2-T23,H2-T24,Il18,Il1b,Il18r1,Il7r,Jak3,Ptprc,Tnfaip3,Clec4n,Clec7a,Rsad2,Cd274,Tnfsf13,Il33,Muc4,Havcr2,Zc3h12a,Parp3	25/237
8_Member	GO Biological Processes	GO:0050870	positive regulation of T cell activation	-4.73914	-2.72887	11596,13137,14727,14732,14960,14961,14969,14999,15002,15040,16149,16173,16176,16197,16408,16453,18106,19264,20304,22361,22637,60533,108723,171285,381484,668101,100038947	Ager,Cd55b,Lilrb4b,Gpam,H2-Aa,H2-Ab1,H2-Eb1,H2-DMb1,H2-Ob,H2-T23,Cd74,Il18,Il1b,Il7r,Itgal,Jak3,Cd244a,Ptprc,Ccl5,Vnn1,Zap70,Cd274,Card11,Havcr2,Gm5150,Sirpb1b,Sirpb1c	27/272
8_Member	GO Biological Processes	GO:0042102	positive regulation of T cell proliferation	-4.00305	-2.13506	11596,13137,14732,14999,15040,16173,16176,16408,16453,18106,19264,20304,22637,60533,108723,171285	Ager,Cd55b,Gpam,H2-DMb1,H2-T23,Il18,Il1b,Itgal,Jak3,Cd244a,Ptprc,Ccl5,Zap70,Cd274,Card11,Havcr2	16/133
8_Member	GO Biological Processes	GO:0002703	regulation of leukocyte mediated immunity	-3.74277	-1.92456	11541,11596,11846,12266,13137,14191,14727,15040,15042,16173,16176,16182,16197,16414,16453,18159,19264,20723,21898,26365,56644,58185,69583,70450,140474,171285,235587	Adora2b,Ager,Arg1,C3,Cd55b,Fgr,Lilrb4b,H2-T23,H2-T24,Il18,Il1b,Il18r1,Il7r,Itgb2,Jak3,Nppc,Ptprc,Serpinb9,Tlr4,Ceacam1,Clec7a,Rsad2,Tnfsf13,Unc13d,Muc4,Havcr2,Parp3	27/311
8_Member	GO Biological Processes	GO:0002709	regulation of T cell mediated immunity	-2.89533	-1.31165	11596,11846,13137,14727,15040,15042,16173,16176,16182,16197,19264,58185,140474	Ager,Arg1,Cd55b,Lilrb4b,H2-T23,H2-T24,Il18,Il1b,Il18r1,Il7r,Ptprc,Rsad2,Muc4	13/121
8_Member	GO Biological Processes	GO:0002724	regulation of T cell cytokine production	-2.68109	-1.14794	11846,13137,14727,16173,16176,16182,58185	Arg1,Cd55b,Lilrb4b,Il18,Il1b,Il18r1,Rsad2	7/45
8_Member	GO Biological Processes	GO:0046634	regulation of alpha-beta T cell activation	-2.57393	-1.0804	11596,12142,13137,14727,14961,15040,16173,16453,18106,19264,22637,60533,108723,230738	Ager,Prdm1,Cd55b,Lilrb4b,H2-Ab1,H2-T23,Il18,Jak3,Cd244a,Ptprc,Zap70,Cd274,Card11,Zc3h12a	14/147
8_Member	GO Biological Processes	GO:0002706	regulation of lymphocyte mediated immunity	-2.38025	-0.950449	11596,11846,12266,13137,14727,15040,15042,16173,16176,16182,16197,19264,20723,26365,58185,69583,140474,171285,235587	Ager,Arg1,C3,Cd55b,Lilrb4b,H2-T23,H2-T24,Il18,Il1b,Il18r1,Il7r,Ptprc,Serpinb9,Ceacam1,Rsad2,Tnfsf13,Muc4,Havcr2,Parp3	19/239
8_Member	GO Biological Processes	GO:0046641	positive regulation of alpha-beta T cell proliferation	-2.36539	-0.941597	13137,15040,16173,18106,19264,22637,108723	Cd55b,H2-T23,Il18,Cd244a,Ptprc,Zap70,Card11	7/51
8_Member	GO Biological Processes	GO:0002821	positive regulation of adaptive immune response	-2.28313	-0.88365	12266,13137,14961,15040,15042,16149,16173,16176,16182,19264,56620,56644,58185,60533,69583	C3,Cd55b,H2-Ab1,H2-T23,H2-T24,Cd74,Il18,Il1b,Il18r1,Ptprc,Clec4n,Clec7a,Rsad2,Cd274,Tnfsf13	15/175
8_Member	GO Biological Processes	GO:0002824	positive regulation of adaptive immune response based on somatic recombination of immune receptors built from immunoglobulin superfamily domains	-2.08448	-0.734948	12266,13137,14961,15040,15042,16173,16176,16182,19264,56620,56644,58185,60533,69583	C3,Cd55b,H2-Ab1,H2-T23,H2-T24,Il18,Il1b,Il18r1,Ptprc,Clec4n,Clec7a,Rsad2,Cd274,Tnfsf13	14/167
8_Member	GO Biological Processes	GO:0046640	regulation of alpha-beta T cell proliferation	-2.0657	-0.724976	13137,15040,16173,18106,19264,22637,60533,108723	Cd55b,H2-T23,Il18,Cd244a,Ptprc,Zap70,Cd274,Card11	8/72
9_Summary	GO Biological Processes	GO:0002697	regulation of immune effector process	-9.64992	-6.78717	11541,11596,11846,12266,12274,12363,12483,12491,12493,13137,14191,14727,14999,15040,15042,16149,16173,16176,16182,16197,16414,16447,16453,16792,16803,17969,18106,18159,19264,20361,20723,21898,21929,21946,22163,22364,26365,56644,58185,69583,70450,72432,77125,80861,100689,140474,171285,230738,234311,235587,243958	Adora2b,Ager,Arg1,C3,C6,Casp4,Cd22,Cd36,Cd37,Cd55b,Fgr,Lilrb4b,H2-DMb1,H2-T23,H2-T24,Cd74,Il18,Il1b,Il18r1,Il7r,Itgb2,Ivl,Jak3,Laptm5,Lbp,Ncf1,Cd244a,Nppc,Ptprc,Sema7a,Serpinb9,Tlr4,Tnfaip3,Pglyrp1,Tnfrsf4,Vpreb3,Ceacam1,Clec7a,Rsad2,Tnfsf13,Unc13d,Spink5,Il33,Dhx58,Spon2,Muc4,Havcr2,Zc3h12a,Ddx60,Parp3,Siglecg	51/-
9_Member	GO Biological Processes	GO:0002697	regulation of immune effector process	-9.64992	-6.78717	11541,11596,11846,12266,12274,12363,12483,12491,12493,13137,14191,14727,14999,15040,15042,16149,16173,16176,16182,16197,16414,16447,16453,16792,16803,17969,18106,18159,19264,20361,20723,21898,21929,21946,22163,22364,26365,56644,58185,69583,70450,72432,77125,80861,100689,140474,171285,230738,234311,235587,243958	Adora2b,Ager,Arg1,C3,C6,Casp4,Cd22,Cd36,Cd37,Cd55b,Fgr,Lilrb4b,H2-DMb1,H2-T23,H2-T24,Cd74,Il18,Il1b,Il18r1,Il7r,Itgb2,Ivl,Jak3,Laptm5,Lbp,Ncf1,Cd244a,Nppc,Ptprc,Sema7a,Serpinb9,Tlr4,Tnfaip3,Pglyrp1,Tnfrsf4,Vpreb3,Ceacam1,Clec7a,Rsad2,Tnfsf13,Unc13d,Spink5,Il33,Dhx58,Spon2,Muc4,Havcr2,Zc3h12a,Ddx60,Parp3,Siglecg	51/473
9_Member	GO Biological Processes	GO:0002700	regulation of production of molecular mediator of immune response	-7.62633	-5.08164	11846,12363,12483,12491,12493,13137,14727,15040,16149,16173,16176,16182,16447,16453,16792,18106,19264,20361,21898,21929,22163,22364,56644,58185,69583,72432,77125,100689,235587,243958	Arg1,Casp4,Cd22,Cd36,Cd37,Cd55b,Lilrb4b,H2-T23,Cd74,Il18,Il1b,Il18r1,Ivl,Jak3,Laptm5,Cd244a,Ptprc,Sema7a,Tlr4,Tnfaip3,Tnfrsf4,Vpreb3,Clec7a,Rsad2,Tnfsf13,Spink5,Il33,Spon2,Parp3,Siglecg	30/233
9_Member	GO Biological Processes	GO:0002699	positive regulation of immune effector process	-5.71511	-3.51512	11541,11846,12266,12274,12363,12491,12493,13137,14191,14999,15040,15042,16149,16173,16176,16182,16414,16792,16803,18106,18159,19264,20361,21898,22163,56644,58185,69583,77125,80861,100689,234311	Adora2b,Arg1,C3,C6,Casp4,Cd36,Cd37,Cd55b,Fgr,H2-DMb1,H2-T23,H2-T24,Cd74,Il18,Il1b,Il18r1,Itgb2,Laptm5,Lbp,Cd244a,Nppc,Ptprc,Sema7a,Tlr4,Tnfrsf4,Clec7a,Rsad2,Tnfsf13,Il33,Dhx58,Spon2,Ddx60	32/315
9_Member	GO Biological Processes	GO:0002702	positive regulation of production of molecular mediator of immune response	-4.74519	-2.73247	12363,12491,12493,13137,15040,16149,16173,16176,16182,16792,18106,19264,20361,21898,22163,56644,58185,69583,77125,100689	Casp4,Cd36,Cd37,Cd55b,H2-T23,Cd74,Il18,Il1b,Il18r1,Laptm5,Cd244a,Ptprc,Sema7a,Tlr4,Tnfrsf4,Clec7a,Rsad2,Tnfsf13,Il33,Spon2	20/169
9_Member	GO Biological Processes	GO:0060907	positive regulation of macrophage cytokine production	-3.79988	-1.96733	12363,12491,16149,16792,20361,21898,100689	Casp4,Cd36,Cd74,Laptm5,Sema7a,Tlr4,Spon2	7/30
9_Member	GO Biological Processes	GO:0002718	regulation of cytokine production involved in immune response	-3.78591	-1.95819	11846,12363,12491,13137,14727,15040,16149,16173,16176,16182,16453,16792,20361,21898,56644,58185,100689	Arg1,Casp4,Cd36,Cd55b,Lilrb4b,H2-T23,Cd74,Il18,Il1b,Il18r1,Jak3,Laptm5,Sema7a,Tlr4,Clec7a,Rsad2,Spon2	17/153
9_Member	GO Biological Processes	GO:0002720	positive regulation of cytokine production involved in immune response	-3.75285	-1.92963	12363,12491,13137,15040,16149,16173,16176,16182,16792,20361,21898,56644,58185,100689	Casp4,Cd36,Cd55b,H2-T23,Cd74,Il18,Il1b,Il18r1,Laptm5,Sema7a,Tlr4,Clec7a,Rsad2,Spon2	14/112
9_Member	GO Biological Processes	GO:0061081	positive regulation of myeloid leukocyte cytokine production involved in immune response	-2.79933	-1.23695	12363,12491,16149,16792,20361,21898,100689	Casp4,Cd36,Cd74,Laptm5,Sema7a,Tlr4,Spon2	7/43
9_Member	GO Biological Processes	GO:0010935	regulation of macrophage cytokine production	-2.68109	-1.14794	12363,12491,16149,16792,20361,21898,100689	Casp4,Cd36,Cd74,Laptm5,Sema7a,Tlr4,Spon2	7/45
10_Summary	GO Biological Processes	GO:0003013	circulatory system process	-9.17162	-6.33408	11421,11535,11541,11552,11554,11555,11556,11596,11606,11689,11835,12062,12373,12491,13731,15559,15937,16173,16518,17227,17868,17896,17897,17906,18159,18821,18979,19225,20191,20276,20278,20510,20537,20657,20927,21336,21391,21393,22138,22339,24053,26365,70008,75697,98660,227753,232156,235281,243547,246133,319197,11826,11829,140494,224792,269823,11426,11472,16197,17136,20259,20347,20351,20361,21960,…	Ace,Adm,Adora2b,Adra2b,Adrb1,Adrb2,Adrb3,Ager,Agt,Alox5,Ar,Bdkrb2,Casq2,Cd36,Emp2,Htr2b,Ier3,Il18,Kcnj2,Mcpt4,Mybpc3,Myl4,Myl3,Myl2,Nppc,Pln,Pon1,Ptgs2,Ryr2,Scnn1a,Scnn1g,Slc1a1,Slc5a1,Sod3,Abcc8,Tacr1,Tbxas1,Tcap,Ttn,Vegfa,Sgcg,Ceacam1,Ace2,C2cd4b,Atp1a2,Gsn,Slc4a5,Scn3b,Grip2,Kcne2,Gpr4,Aqp1,Aqp4,Atp6v0a4,Adgrf5,Pon3,Macf1,Actn2,Il7r,Mag,Scin,Sema3b,Sema4a,Sema7a,Tnr,Wnt3a,Tmod4,Slc12a5,Lrrk2,D…	72/-
10_Member	GO Biological Processes	GO:0003013	circulatory system process	-9.17162	-6.33408	11421,11535,11541,11552,11554,11555,11556,11596,11606,11689,11835,12062,12373,12491,13731,15559,15937,16173,16518,17227,17868,17896,17897,17906,18159,18821,18979,19225,20191,20276,20278,20510,20537,20657,20927,21336,21391,21393,22138,22339,24053,26365,70008,75697,98660,227753,232156,235281,243547,246133,319197	Ace,Adm,Adora2b,Adra2b,Adrb1,Adrb2,Adrb3,Ager,Agt,Alox5,Ar,Bdkrb2,Casq2,Cd36,Emp2,Htr2b,Ier3,Il18,Kcnj2,Mcpt4,Mybpc3,Myl4,Myl3,Myl2,Nppc,Pln,Pon1,Ptgs2,Ryr2,Scnn1a,Scnn1g,Slc1a1,Slc5a1,Sod3,Abcc8,Tacr1,Tbxas1,Tcap,Ttn,Vegfa,Sgcg,Ceacam1,Ace2,C2cd4b,Atp1a2,Gsn,Slc4a5,Scn3b,Grip2,Kcne2,Gpr4	51/488
10_Member	GO Biological Processes	GO:0008015	blood circulation	-8.30432	-5.64569	11421,11535,11541,11552,11554,11555,11556,11606,11689,11835,12062,12373,13731,15559,15937,16173,16518,17227,17868,17896,17897,17906,18159,18979,19225,20191,20276,20278,20510,20657,20927,21336,21391,21393,22138,22339,24053,26365,70008,75697,98660,227753,232156,235281,243547,246133,319197	Ace,Adm,Adora2b,Adra2b,Adrb1,Adrb2,Adrb3,Agt,Alox5,Ar,Bdkrb2,Casq2,Emp2,Htr2b,Ier3,Il18,Kcnj2,Mcpt4,Mybpc3,Myl4,Myl3,Myl2,Nppc,Pon1,Ptgs2,Ryr2,Scnn1a,Scnn1g,Slc1a1,Sod3,Abcc8,Tacr1,Tbxas1,Tcap,Ttn,Vegfa,Sgcg,Ceacam1,Ace2,C2cd4b,Atp1a2,Gsn,Slc4a5,Scn3b,Grip2,Kcne2,Gpr4	47/456
10_Member	GO Biological Processes	GO:0003018	vascular process in circulatory system	-5.31629	-3.19437	11421,11535,11541,11552,11554,11555,11556,11596,11606,11689,12062,12491,15559,16173,18159,19225,20537,20657,20927,21336,21391,22339,26365,75697,98660,243547,319197	Ace,Adm,Adora2b,Adra2b,Adrb1,Adrb2,Adrb3,Ager,Agt,Alox5,Bdkrb2,Cd36,Htr2b,Il18,Nppc,Ptgs2,Slc5a1,Sod3,Abcc8,Tacr1,Tbxas1,Vegfa,Ceacam1,C2cd4b,Atp1a2,Grip2,Gpr4	27/253
10_Member	GO Biological Processes	GO:0035296	regulation of tube diameter	-3.52778	-1.76027	11421,11535,11541,11552,11554,11555,11556,11606,11689,12062,15559,18159,19225,20657,21336,21391,22339,98660,243547	Ace,Adm,Adora2b,Adra2b,Adrb1,Adrb2,Adrb3,Agt,Alox5,Bdkrb2,Htr2b,Nppc,Ptgs2,Sod3,Tacr1,Tbxas1,Vegfa,Atp1a2,Grip2	19/191
10_Member	GO Biological Processes	GO:0097746	blood vessel diameter maintenance	-3.52778	-1.76027	11421,11535,11541,11552,11554,11555,11556,11606,11689,12062,15559,18159,19225,20657,21336,21391,22339,98660,243547	Ace,Adm,Adora2b,Adra2b,Adrb1,Adrb2,Adrb3,Agt,Alox5,Bdkrb2,Htr2b,Nppc,Ptgs2,Sod3,Tacr1,Tbxas1,Vegfa,Atp1a2,Grip2	19/191
10_Member	GO Biological Processes	GO:0035150	regulation of tube size	-3.49895	-1.74069	11421,11535,11541,11552,11554,11555,11556,11606,11689,12062,15559,18159,19225,20657,21336,21391,22339,98660,243547	Ace,Adm,Adora2b,Adra2b,Adrb1,Adrb2,Adrb3,Agt,Alox5,Bdkrb2,Htr2b,Nppc,Ptgs2,Sod3,Tacr1,Tbxas1,Vegfa,Atp1a2,Grip2	19/192
10_Member	GO Biological Processes	GO:0003014	renal system process	-3.25585	-1.55626	11535,11554,11555,11606,11826,11829,13731,20537,21336,140494,224792,227753,232156,269823	Adm,Adrb1,Adrb2,Agt,Aqp1,Aqp4,Emp2,Slc5a1,Tacr1,Atp6v0a4,Adgrf5,Gsn,Slc4a5,Pon3	14/125
10_Member	GO Biological Processes	GO:0008217	regulation of blood pressure	-3.02795	-1.3987	11421,11535,11552,11554,11555,11556,11606,11835,12062,13731,15937,17227,19225,20276,20278,21336,70008,98660,232156,243547	Ace,Adm,Adra2b,Adrb1,Adrb2,Adrb3,Agt,Ar,Bdkrb2,Emp2,Ier3,Mcpt4,Ptgs2,Scnn1a,Scnn1g,Tacr1,Ace2,Atp1a2,Slc4a5,Grip2	20/226
10_Member	GO Biological Processes	GO:0003073	regulation of systemic arterial blood pressure	-2.58431	-1.08929	11421,11535,11554,11555,11556,11606,11835,13731,15937,17227,21336,70008,232156	Ace,Adm,Adrb1,Adrb2,Adrb3,Agt,Ar,Emp2,Ier3,Mcpt4,Tacr1,Ace2,Slc4a5	13/131
10_Member	GO Biological Processes	GO:0090066	regulation of anatomical structure size	-2.37819	-0.950449	11421,11426,11472,11535,11541,11552,11554,11555,11556,11606,11689,11826,11829,12062,15559,16197,17136,18159,19225,20259,20347,20351,20361,20657,21336,21391,21960,22339,22416,50874,57138,66725,98660,210108,227753,243547,280408,382253	Ace,Macf1,Actn2,Adm,Adora2b,Adra2b,Adrb1,Adrb2,Adrb3,Agt,Alox5,Aqp1,Aqp4,Bdkrb2,Htr2b,Il7r,Mag,Nppc,Ptgs2,Scin,Sema3b,Sema4a,Sema7a,Sod3,Tacr1,Tbxas1,Tnr,Vegfa,Wnt3a,Tmod4,Slc12a5,Lrrk2,Atp1a2,D130043K22Rik,Gsn,Grip2,Rilp,Cdkl5	38/596
10_Member	GO Biological Processes	GO:0045777	positive regulation of blood pressure	-2.09742	-0.746815	11421,11552,11554,11555,11606,21336,243547	Ace,Adra2b,Adrb1,Adrb2,Agt,Tacr1,Grip2	7/57
11_Summary	KEGG Pathway	mmu04610	Complement and coagulation cascades - Mus musculus (house mouse)	-9.03288	-6.21935	12062,12263,12266,12268,12274,13137,14058,14068,14962,15139,15160,16411,16414,16621,17194,18787,22370,50908,50909,109828,12478,71756,319430,11535,11689,11727,12051,15040,18778,19695,20299,20309,20568,21946,22041,58809,78416,100689,330122,100034251,14293,14960,14961,14969,14999,15002,16408,11421,12981,13058,16176,16194,16391,20846,21898,23960,70008,71586,246728,100038882,20387,15267,13106,14104,16…	Bdkrb2,C2,C3,C4b,C6,Cd55b,F10,F7,Cfb,Hc,Serpind1,Itgax,Itgb2,Klkb1,Mbl1,Serpine1,Vtn,C1s1,C1ra,C7,Cd19,Cpn2,C5ar2,Adm,Alox5,Ang,Bcl3,H2-T23,Pla2g1b,Reg3g,Ccl22,Cxcl15,Slpi,Pglyrp1,Trf,Rnase4,Rnase6,Spon2,Cxcl3,Wfdc17,Fpr1,H2-Aa,H2-Ab1,H2-Eb1,H2-DMb1,H2-Ob,Itgal,Ace,Csf2,Cybb,Il1b,Il6ra,Irf9,Stat1,Tlr4,Oas1g,Ace2,Ifih1,Oas2,Isg15,Sftpa1,H2ac18,Cyp2e1,Fasn,Lbp,Scd1,Scd2,Prkag3,Traf1	69/-
11_Member	KEGG Pathway	mmu04610	Complement and coagulation cascades - Mus musculus (house mouse)	-9.03288	-6.21935	12062,12263,12266,12268,12274,13137,14058,14068,14962,15139,15160,16411,16414,16621,17194,18787,22370,50908,50909,109828	Bdkrb2,C2,C3,C4b,C6,Cd55b,F10,F7,Cfb,Hc,Serpind1,Itgax,Itgb2,Klkb1,Mbl1,Serpine1,Vtn,C1s1,C1ra,C7	20/94
11_Member	WikiPathways	WP200	Complement activation classical pathway	-6.90412	-4.46973	12263,12266,12268,12274,15139,50908,50909,109828	C2,C3,C4b,C6,Hc,C1s1,C1ra,C7	8/17
11_Member	Reactome Gene Sets	R-MMU-977606	Regulation of Complement cascade	-5.95258	-3.70892	12263,12266,12268,12478,15139,22370,50909,71756,109828,319430	C2,C3,C4b,Cd19,Hc,Vtn,C1ra,Cpn2,C7,C5ar2	10/36
11_Member	GO Biological Processes	GO:0006956	complement activation	-4.96981	-2.91324	12263,12266,12268,12274,13137,14962,15139,17194,50908,50909,109828	C2,C3,C4b,C6,Cd55b,Cfb,Hc,Mbl1,C1s1,C1ra,C7	11/55
11_Member	Reactome Gene Sets	R-MMU-166658	Complement cascade	-4.90731	-2.86146	12263,12266,12268,12478,15139,22370,50909,71756,109828,319430	C2,C3,C4b,Cd19,Hc,Vtn,C1ra,Cpn2,C7,C5ar2	10/46
11_Member	Reactome Gene Sets	R-MMU-174577	Activation of C3 and C5	-4.88536	-2.85256	12263,12266,12268,15139	C2,C3,C4b,Hc	4/5
11_Member	GO Biological Processes	GO:0006959	humoral immune response	-4.30228	-2.36185	11535,11689,11727,12051,12263,12266,12268,12274,13137,14962,15040,15139,17194,18778,19695,20299,20309,20568,21946,22041,50908,50909,58809,78416,100689,109828,330122,100034251	Adm,Alox5,Ang,Bcl3,C2,C3,C4b,C6,Cd55b,Cfb,H2-T23,Hc,Mbl1,Pla2g1b,Reg3g,Ccl22,Cxcl15,Slpi,Pglyrp1,Trf,C1s1,C1ra,Rnase4,Rnase6,Spon2,C7,Cxcl3,Wfdc17	28/304
11_Member	KEGG Pathway	mmu05150	Staphylococcus aureus infection - Mus musculus (house mouse)	-4.2042	-2.29181	12263,12266,12268,14293,14960,14961,14962,14969,14999,15002,15139,16408,16414,17194,50908,50909	C2,C3,C4b,Fpr1,H2-Aa,H2-Ab1,Cfb,H2-Eb1,H2-DMb1,H2-Ob,Hc,Itgal,Itgb2,Mbl1,C1s1,C1ra	16/128
11_Member	KEGG Pathway	mmu05171	Coronavirus disease - COVID-19 - Mus musculus (house mouse)	-3.66118	-1.85988	11421,12263,12266,12268,12274,12981,13058,14962,15139,16176,16194,16391,17194,20846,21898,23960,50908,50909,70008,71586,109828,246728,100038882	Ace,C2,C3,C4b,C6,Csf2,Cybb,Cfb,Hc,Il1b,Il6ra,Irf9,Mbl1,Stat1,Tlr4,Oas1g,C1s1,C1ra,Ace2,Ifih1,C7,Oas2,Isg15	23/249
11_Member	GO Biological Processes	GO:0002455	humoral immune response mediated by circulating immunoglobulin	-3.53538	-1.76066	12051,12263,12266,13137,15139,17194,50908,50909	Bcl3,C2,C3,Cd55b,Hc,Mbl1,C1s1,C1ra	8/43
11_Member	GO Biological Processes	GO:0006958	complement activation, classical pathway	-3.20329	-1.52377	12263,12266,13137,15139,17194,50908,50909	C2,C3,Cd55b,Hc,Mbl1,C1s1,C1ra	7/37
11_Member	KEGG Pathway	mmu05133	Pertussis - Mus musculus (house mouse)	-2.96921	-1.36461	12263,12266,12268,15139,16176,16414,20387,21898,50908,50909	C2,C3,C4b,Hc,Il1b,Itgb2,Sftpa1,Tlr4,C1s1,C1ra	10/77
11_Member	KEGG Pathway	mmu05322	Systemic lupus erythematosus - Mus musculus (house mouse)	-2.52004	-1.04468	12263,12266,12268,12274,14960,14961,14969,14999,15002,15139,15267,50908,50909,109828	C2,C3,C4b,C6,H2-Aa,H2-Ab1,H2-Eb1,H2-DMb1,H2-Ob,Hc,H2ac18,C1s1,C1ra,C7	14/149
11_Member	KEGG Pathway	mmu04936	Alcoholic liver disease - Mus musculus (house mouse)	-2.30912	-0.899659	12263,12266,12268,13106,14104,15139,16176,16803,20249,20250,21898,241113,330122	C2,C3,C4b,Cyp2e1,Fasn,Hc,Il1b,Lbp,Scd1,Scd2,Tlr4,Prkag3,Cxcl3	13/141
11_Member	WikiPathways	WP1496	Oxidative damage response	-2.23243	-0.843895	12263,12268,15139,22029,50908,50909	C2,C4b,Hc,Traf1,C1s1,C1ra	6/41
11_Member	Reactome Gene Sets	R-MMU-166663	Initial triggering of complement	-2.11057	-0.757289	12263,12266,12268,50909	C2,C3,C4b,C1ra	4/20
[truncated: 89 more rows]

## Sheet: Table S5
Table S5. KEEG enrichment analaysis between Rnf213 H4008P/H4008P and Rnf213 WT/WT (q value<0.1, logFC >2), Top 10 genes
	group	FDR	nGenes	Pathway size	Fold enriched	Pathway	Genes
[truncated: 20 more rows]

## Sheet: Table S6
Table S6. GO enrichment analaysis between Rnf213 H4008P/H4008P and Rnf213 WT/WT (q value<0.1, logFC >2), Top 10 genes
	group	FDR	nGenes	Pathway size	Fold enriched	Pathway	URL	Genes
[truncated: 20 more rows]

## Sheet: Table S7
Table S7. Top 20 upregulated KEGG pathways and GSEA analysis in E18.5 Rnf213H4008P/H4008P mice lungs.
Term Description	Size	ES	NES	NOM p-val	FDR
Up regulation
Rheumatoid arthritis	81	0.62919	2.28117	0	0
[truncated: 40 more rows]

## Sheet: Table S8
Table S8. Metascape analysis result, upregulated genes, between Rnf213 H4008P/H4008P and Rnf213 WT/WT (q value<0.1, logFC >2)
[truncated: 302 more rows]

[truncated: 4 more sheets: Table S9, Table S10, Table S11, Table S12]
