# Supplementary material for: De novo variant in RING finger protein 213 causes systemic vasculopathy
Source: JCI Insight. 2025 Jun 9;10(11):e190094. doi: 10.1172/jci.insight.190094 (PMC12220945; doi:10.1172/jci.insight.190094)
Supplement: Supporting data values [file jciinsight-10-190094-s074.xlsx]

## Sheet: Figure 3C
WT body	Het body	Homo body
1.252	1.265	1.428
1.265	1.298	1.182
1.034	1.309	1.393
1.156	1.222	1.273
1.096	1.373
1.169	1.22
1.038	1.258
	1.12
	1.114
	1.122
	1.309
	1.167
	1.149
	1.273
	1.051
	1.09
	1.038
	1.229
	1.333
	1.139
	1.453
	1.138
	1.051
	1.09

## Sheet: Figure 3D
Wt Heart	Het heart	Homo heart
0.0103834	0.00948617	0.00980392
0.00676983	0.00770416	0.0118443
0.00778547	0.0091673	0.0129217
0.0109489	0.0145666	0.00785546
0.00769889	0.0122951
0.017341	0.00359066
	0.0115864
	0.00763942
	0.00599829
	0.00957354
	0.0105026
	0.0158033
	0.0137646
	0.0175747
	0.012205
	0.0100908
	0.0114177
	0.0174312

## Sheet: Figure 3E
Wt brain	Het brain	Homo brain
0.102236	0.0972332	0.0448179
0.103557	0.0955316	0.07022
0.098646	0.091673	0.0538406
0.0951557	0.105565	0.0667714
0.10219	0.0932265
0.0906758	0.10082
0.0847784	0.0969479
	0.0980392
	0.0817418
	0.092545
	0.0939948
	0.0520749
	0.0625631
	0.0980019
	0.102752

## Sheet: Figure 3F
Wt-lung	Het-lung	Homo-lung
0.0343451	0.029249	0.0168067
0.0561265	0.027735	0.0186125
0.0444874	0.0313216	0.022972
0.050173	0.0409165	0.0180676
0.0501825	0.028405
0.0453379	0.0360656
0.0317919	0.037702
	0.0409982
	0.0328495
	0.0445587
	0.048738
	0.0202551
	0.0280948
	0.0295939
	0.0210896
	0.0203417
	0.0161453
	0.0275928
	0.0293578

## Sheet: Figure 7A
	S100a8	H2-Ab1	Itgax	Marco	Klrb1b	Hc	C7
WT	223.445	67.7106	13.5421	5.80376	5.80376	103.5	42.5609
WT	155.67	40.4923	8.09846	2.69949	0.899829	160.17	63.8878
WT	95.5798	34.8468	5.97374	4.97811	3.98249	92.5929	35.8424
KI	101.356	212.848	63.8545	26.3527	9.12208	5990.16	598.003
KI	65.8618	218.542	37.9204	10.977	7.98325	5713.01	587.767
KI	115.438	208.376	41.0882	14.6744	5.86975	5511.69	461.753

## Sheet: Figure 7D
homo	het	wt
0.0375889	0.0322275	0.0327332
0.0415858	0.0341121	0.0351828
